# Supplementary material for: Bis(1,5-diphenyl­carbazonato)di­methano­lcobalt(II)
Source: Acta Crystallogr Sect E Struct Rep Online. 2010 Jan 9;66(Pt 2):m114–5. doi: 10.1107/S1600536809055305 (PMC2979696; doi:10.1107/S1600536809055305)
Supplement: Supplementary file 1 [file e-66-0m114-sup1.cif]

##############################################################################
###                                                                        ###
###        Electronic paper (Acta Crystallographica Section E)             ###
###                                                                        ###
##############################################################################
#                                                                            #
# This CIF contains the data in a paper accepted for publication in Acta     #
# Crystallographica Section E. It conforms to the requirements of Notes      #
# for Authors for Section E, and has been peer reviewed under the auspices   #
# of the IUCr Commission on Journals.                                        #
#                                                                            #
# Full details of the Crystallographic Information File format               #
# are given in the paper "The Crystallographic Information File (CIF):       #
# a New Standard Archive File for Crystallography" by S. R. Hall, F. H.      #
# Allen and I. D. Brown [Acta Cryst. (1991), A47, 655-685].                  #
#                                                                            #
# The current version of the core CIF dictionary is obtainable from          #
# ftp://ftp.iucr.org/pub/cif_core.dic. The current version number is 2.4.    #
#                                                                            #
# Software is freely available for graphical display of the structure(s) in  #
# this CIF.  For information consult the CIF home page http://www.iucr.org/  #
# cif/home.html                                                              #
#                                                                            #
# This file may be used for bona fide research purposes within the           #
# scientific community so long as proper attribution is given to the journal # 
# article from which it was obtained.                                        #
#                                                                            #
##############################################################################
                                             
data_I
_audit_creation_method     SHELXL-97
_chemical_name_systematic
;
Bis(1,5-diphenylcarbazonato)dimethanolcobalt(II)
;
_chemical_name_common     ?
_chemical_formula_moiety     'C28 H30 Co N8 O4'
_chemical_formula_sum     'C28 H30 Co N8 O4'
_chemical_formula_iupac     '[Co (C13 H11 N4 O)2 (C H4 O)2]'
_chemical_formula_weight     601.53
_chemical_melting_point     ?
_symmetry_cell_setting     'monoclinic'
_symmetry_space_group_name_H-M     'P 21/c'
_symmetry_space_group_name_hall     '-P 2ybc'
loop_
    _symmetry_equiv_pos_as_xyz
    'x, y, z'
    '-x, y+1/2, -z+1/2'
    '-x, -y, -z'
    'x, -y-1/2, z-1/2'
_cell_length_a     6.492(2)
_cell_length_b     8.926(3)
_cell_length_c     25.159(9)
_cell_angle_alpha     90.00
_cell_angle_beta     92.372(6)
_cell_angle_gamma     90.00
_cell_volume     1456.7(9)
_cell_formula_units_Z     2
_cell_measurement_reflns_used     2392
_cell_measurement_theta_min     2.42
_cell_measurement_theta_max     24.59
_cell_measurement_temperature     296(2)
_exptl_crystal_description     block
_exptl_crystal_colour     'clear violet'
_exptl_crystal_size_max     0.35
_exptl_crystal_size_mid     0.28
_exptl_crystal_size_min     0.27
_exptl_crystal_density_diffrn     1.371
_exptl_crystal_density_meas     ?
_exptl_crystal_density_method     'not measured'
_exptl_crystal_F_000     626
_exptl_absorpt_coefficient_mu     0.637
_exptl_absorpt_correction_type     multi-scan
_exptl_absorpt_process_details     '(SADABS; Bruker, 2001)'
_exptl_absorpt_correction_T_min     0.8079
_exptl_absorpt_correction_T_max     0.8469
_exptl_special_details
;
;
_diffrn_ambient_temperature     296(2)
_diffrn_radiation_type     MoK\a
_diffrn_radiation_wavelength     0.71073
_diffrn_radiation_source     'fine-focus sealed tube'
_diffrn_radiation_monochromator     graphite
_diffrn_measurement_device_type     'Bruker SMART CCD area-detector'
_diffrn_measurement_method     'phi and omega scans'
_diffrn_detector_area_resol_mean     ?
_diffrn_reflns_number     6990
_diffrn_reflns_av_R_equivalents     0.0456
_diffrn_reflns_av_sigmaI/netI     0.0453
_diffrn_reflns_theta_min     1.62
_diffrn_reflns_theta_max     25.00
_diffrn_reflns_theta_full     25.00
_diffrn_measured_fraction_theta_max     0.998
_diffrn_measured_fraction_theta_full     0.998
_diffrn_reflns_limit_h_min     -7
_diffrn_reflns_limit_h_max     7
_diffrn_reflns_limit_k_min     -10
_diffrn_reflns_limit_k_max     10
_diffrn_reflns_limit_l_min     -20
_diffrn_reflns_limit_l_max     29
_diffrn_standards_number     ?
_diffrn_standards_interval_count     ?
_diffrn_standards_interval_time     ?
_diffrn_standards_decay_%     ?
_refine_special_details
;
Refinement of <i>F</i>^2^ against ALL reflections. The weighted <i>R</i>-factor
<i>wR</i> and goodness of fit <i>S</i> are based on <i>F</i>^2^, conventional
<i>R</i>-factors <i>R</i> are based on <i>F</i>, with <i>F</i> set to zero for
negative <i>F</i>^2^. The threshold expression of <i>F</i>^2^ >
\s(<i>F</i>^2^) is used only for calculating <i>R</i>-factors(gt) <i>etc</i>.
and is not relevant to the choice of reflections for refinement.
<i>R</i>-factors based on <i>F</i>^2^ are statistically about twice as large
as those based on <i>F</i>, and <i>R</i>- factors based on ALL data will be
even larger.
;
_reflns_number_total     2564
_reflns_number_gt     2037
_reflns_threshold_expression     I>2sigma(I)
_refine_ls_structure_factor_coef     Fsqd
_refine_ls_matrix_type     full
_refine_ls_R_factor_all     0.0547
_refine_ls_R_factor_gt     0.0415
_refine_ls_wR_factor_gt     0.1122
_refine_ls_wR_factor_ref     0.1167
_refine_ls_goodness_of_fit_ref     1.081
_refine_ls_restrained_S_all     1.081
_refine_ls_number_reflns     2564
_refine_ls_number_parameters     196
_refine_ls_number_restraints     0
_refine_ls_hydrogen_treatment     mixed
_refine_ls_weighting_scheme     calc
_refine_ls_weighting_details
         'calc w=1/[\s^2^(Fo^2^)+(0.0652P)^2^+0.0401P] where P=(Fo^2^+2Fc^2^)/3'
_atom_sites_solution_hydrogens     geom
_atom_sites_solution_primary     direct
_atom_sites_solution_secondary     difmap
_refine_ls_shift/su_max     0.000
_refine_ls_shift/su_mean     0.000
_refine_diff_density_max     0.398
_refine_diff_density_min     -0.430
_refine_ls_extinction_method     none
_refine_ls_extinction_coef     ?
loop_
    _atom_type_symbol
    _atom_type_description
    _atom_type_scat_dispersion_real
    _atom_type_scat_dispersion_imag
    _atom_type_scat_source
    'C' 'C' 0.0033 0.0016
                         'International Tables Vol C Tables 4.2.6.8 and 6.1.1.4'
    'H' 'H' 0.0000 0.0000
                         'International Tables Vol C Tables 4.2.6.8 and 6.1.1.4'
    'N' 'N' 0.0061 0.0033
                         'International Tables Vol C Tables 4.2.6.8 and 6.1.1.4'
    'O' 'O' 0.0106 0.0060
                         'International Tables Vol C Tables 4.2.6.8 and 6.1.1.4'
    'Co' 'Co' 0.3494 0.9721
                         'International Tables Vol C Tables 4.2.6.8 and 6.1.1.4'
_computing_data_collection     'SMART (Bruker, 2001)'
_computing_cell_refinement     'SAINT (Bruker, 2001)'
_computing_data_reduction     'SAINT (Bruker, 2001)'
_computing_structure_solution     'SHELXS97 (Sheldrick, 2008)'
_computing_structure_refinement     'SHELXL97 (Sheldrick, 2008)'
_computing_molecular_graphics     'SHELXTL (Sheldrick, 2008)'
_computing_publication_material     'SHELXTL (Sheldrick, 2008)'
loop_
    _atom_site_type_symbol
    _atom_site_label
    _atom_site_fract_x
    _atom_site_fract_y
    _atom_site_fract_z
    _atom_site_U_iso_or_equiv
    _atom_site_adp_type
    _atom_site_calc_flag
    _atom_site_refinement_flags
    _atom_site_occupancy
    _atom_site_disorder_assembly
    _atom_site_disorder_group
    Co Co1 1.0000 1.0000 1.0000 0.03524(19) Uani d S 1 . .
    C C1 0.8530(5) 0.7374(3) 1.09426(11) 0.0528(7) Uani d . 1 . .
    H H1 0.9758 0.7899 1.0914 0.063 Uiso calc R 1 . .
    C C2 0.8241(6) 0.6473(4) 1.13836(11) 0.0640(9) Uani d . 1 . .
    H H2 0.9270 0.6404 1.1651 0.077 Uiso calc R 1 . .
    C C3 0.6446(6) 0.5688(4) 1.14251(13) 0.0642(9) Uani d . 1 . .
    H H3 0.6256 0.5087 1.1721 0.077 Uiso calc R 1 . .
    C C4 0.4933(5) 0.5785(4) 1.10342(14) 0.0720(10) Uani d . 1 . .
    H H4 0.3721 0.5241 1.1064 0.086 Uiso calc R 1 . .
    C C5 0.5185(5) 0.6687(4) 1.05925(13) 0.0634(9) Uani d . 1 . .
    H H5 0.4145 0.6753 1.0328 0.076 Uiso calc R 1 . .
    C C6 0.7007(4) 0.7492(3) 1.05484(10) 0.0382(6) Uani d . 1 . .
    C C7 0.6545(4) 0.9405(3) 0.93219(10) 0.0367(6) Uani d . 1 . .
    C C8 0.4192(4) 1.0503(3) 0.80937(10) 0.0437(6) Uani d . 1 . .
    C C9 0.2276(5) 0.9825(3) 0.80672(13) 0.0584(8) Uani d . 1 . .
    H H9 0.1907 0.9157 0.8330 0.070 Uiso calc R 1 . .
    C C10 0.0906(6) 1.0150(4) 0.76451(14) 0.0710(10) Uani d . 1 . .
    H H10 -0.0385 0.9697 0.7627 0.085 Uiso calc R 1 . .
    C C11 0.1441(6) 1.1139(4) 0.72520(13) 0.0719(10) Uani d . 1 . .
    H H11 0.0509 1.1361 0.6972 0.086 Uiso calc R 1 . .
    C C12 0.3356(6) 1.1794(4) 0.72765(11) 0.0648(9) Uani d . 1 . .
    H H12 0.3720 1.2450 0.7009 0.078 Uiso calc R 1 . .
    C C13 0.4753(5) 1.1491(3) 0.76934(10) 0.0538(7) Uani d . 1 . .
    H H13 0.6047 1.1940 0.7707 0.065 Uiso calc R 1 . .
    C C14 0.9161(6) 1.3027(4) 1.06416(16) 0.0849(12) Uani d . 1 . .
    H H14A 1.0319 1.2726 1.0866 0.127 Uiso calc R 1 . .
    H H14B 0.8090 1.3405 1.0857 0.127 Uiso calc R 1 . .
    H H14C 0.9580 1.3797 1.0403 0.127 Uiso calc R 1 . .
    N N1 0.7412(3) 0.8471(2) 1.01157(8) 0.0359(5) Uani d . 1 . .
    N N2 0.6030(3) 0.8460(2) 0.97330(8) 0.0391(5) Uani d . 1 . .
    N N3 0.5120(3) 0.9360(3) 0.89297(8) 0.0411(5) Uani d . 1 . .
    N N4 0.5597(4) 1.0247(3) 0.85196(9) 0.0463(6) Uani d . 1 . .
    O O1 0.8187(3) 1.0213(2) 0.93292(7) 0.0438(5) Uani d . 1 . .
    O O2 0.8423(3) 1.1797(2) 1.03493(9) 0.0570(6) Uani d . 1 . .
    H H4' 0.660(5) 1.073(3) 0.8563(11) 0.048(9) Uiso d . 1 . .
    H H2' 0.720(6) 1.167(4) 1.0382(13) 0.084(12) Uiso d . 1 . .
loop_
    _atom_site_aniso_label
    _atom_site_aniso_U_11
    _atom_site_aniso_U_22
    _atom_site_aniso_U_33
    _atom_site_aniso_U_12
    _atom_site_aniso_U_13
    _atom_site_aniso_U_23
    Co1 0.0269(3) 0.0445(3) 0.0341(3) -0.0019(2) -0.00083(18) -0.0004(2)
    C1 0.0589(19) 0.0546(17) 0.0445(16) -0.0123(14) -0.0024(14) 0.0054(13)
    C2 0.088(3) 0.0600(19) 0.0428(16) -0.0077(18) -0.0077(16) 0.0091(14)
    C3 0.086(3) 0.0534(18) 0.0543(19) -0.0007(18) 0.0204(18) 0.0125(15)
    C4 0.057(2) 0.074(2) 0.086(3) -0.0096(18) 0.0160(19) 0.029(2)
    C5 0.0419(17) 0.076(2) 0.073(2) -0.0062(16) 0.0013(15) 0.0258(17)
    C6 0.0402(14) 0.0368(13) 0.0382(14) 0.0022(11) 0.0080(11) -0.0002(11)
    C7 0.0284(13) 0.0454(13) 0.0362(13) 0.0017(11) 0.0003(10) -0.0023(11)
    C8 0.0474(17) 0.0479(15) 0.0352(14) 0.0059(12) -0.0044(12) -0.0064(11)
    C9 0.064(2) 0.0593(19) 0.0508(18) -0.0049(15) -0.0145(15) 0.0038(14)
    C10 0.066(2) 0.078(2) 0.066(2) -0.0084(18) -0.0298(17) 0.0024(18)
    C11 0.087(3) 0.071(2) 0.0549(19) 0.013(2) -0.0312(18) -0.0007(18)
    C12 0.093(3) 0.0605(19) 0.0408(17) 0.0102(18) -0.0044(16) 0.0036(14)
    C13 0.0610(19) 0.0583(18) 0.0420(15) 0.0018(15) 0.0001(13) -0.0031(13)
    C14 0.058(2) 0.084(3) 0.113(3) -0.0036(19) 0.015(2) -0.047(2)
    N1 0.0296(11) 0.0426(12) 0.0355(11) 0.0026(9) 0.0028(9) -0.0024(9)
    N2 0.0313(11) 0.0472(13) 0.0386(12) 0.0003(9) 0.0013(9) -0.0009(10)
    N3 0.0342(12) 0.0524(13) 0.0365(12) -0.0015(10) -0.0017(9) -0.0010(10)
    N4 0.0397(14) 0.0592(16) 0.0394(13) -0.0065(12) -0.0059(10) 0.0034(11)
    O1 0.0355(10) 0.0560(12) 0.0395(10) -0.0074(9) -0.0035(8) 0.0049(8)
    O2 0.0295(11) 0.0635(13) 0.0786(15) -0.0035(10) 0.0100(10) -0.0232(11)
_geom_special_details
;
All e.s.d.'s (except the e.s.d. in the dihedral angle between two l.s. planes)
are estimated using the full covariance matrix. The cell e.s.d.'s are taken
into account individually in the estimation of e.s.d.'s in distances, angles
and torsion angles; correlations between e.s.d.'s in cell parameters are only
used when they are defined by crystal symmetry. An approximate (isotropic)
treatment of cell e.s.d.'s is used for estimating e.s.d.'s involving l.s.
planes.
;
loop_
    _geom_bond_atom_site_label_1
    _geom_bond_atom_site_label_2
    _geom_bond_site_symmetry_2
    _geom_bond_distance
    _geom_bond_publ_flag
    Co1 O1 3_777 2.0263(18) ?
    Co1 O1 . 2.0263(18) yes
    Co1 O2 . 2.114(2) yes
    Co1 O2 3_777 2.114(2) ?
    Co1 N1 3_777 2.193(2) ?
    Co1 N1 . 2.193(2) yes
    C1 C6 . 1.375(4) ?
    C1 C2 . 1.389(4) ?
    C1 H1 . 0.9300 ?
    C2 C3 . 1.368(5) ?
    C2 H2 . 0.9300 ?
    C3 C4 . 1.363(5) ?
    C3 H3 . 0.9300 ?
    C4 C5 . 1.387(4) ?
    C4 H4 . 0.9300 ?
    C5 C6 . 1.392(4) ?
    C5 H5 . 0.9300 ?
    C6 N1 . 1.429(3) ?
    C7 O1 . 1.286(3) ?
    C7 N3 . 1.325(3) ?
    C7 N2 . 1.386(3) ?
    C8 C9 . 1.383(4) ?
    C8 N4 . 1.397(3) ?
    C8 C13 . 1.398(4) ?
    C9 C10 . 1.387(4) ?
    C9 H9 . 0.9300 ?
    C10 C11 . 1.381(5) ?
    C10 H10 . 0.9300 ?
    C11 C12 . 1.373(5) ?
    C11 H11 . 0.9300 ?
    C12 C13 . 1.384(4) ?
    C12 H12 . 0.9300 ?
    C13 H13 . 0.9300 ?
    C14 O2 . 1.395(4) ?
    C14 H14A . 0.9600 ?
    C14 H14B . 0.9600 ?
    C14 H14C . 0.9600 ?
    N1 N2 . 1.289(3) ?
    N3 N4 . 1.347(3) ?
    N4 H4' . 0.78(3) ?
    O2 H2' . 0.81(4) ?
loop_
    _geom_angle_atom_site_label_1
    _geom_angle_atom_site_label_2
    _geom_angle_atom_site_label_3
    _geom_angle_site_symmetry_1
    _geom_angle_site_symmetry_3
    _geom_angle
    _geom_angle_publ_flag
    O1 Co1 O1 3_777 . 179.9990(10)
                                 ?
    O1 Co1 O2 3_777 . 89.97(8) ?
    O1 Co1 O2 . . 90.03(8) ?
    O1 Co1 O2 3_777 3_777 90.03(8) ?
    O1 Co1 O2 . 3_777 89.97(8) ?
    O2 Co1 O2 . 3_777 179.9970(10)
                                 ?
    O1 Co1 N1 3_777 3_777 75.34(7) ?
    O1 Co1 N1 . 3_777 104.66(7) ?
    O2 Co1 N1 . 3_777 88.27(8) ?
    O2 Co1 N1 3_777 3_777 91.73(8) ?
    O1 Co1 N1 3_777 . 104.66(7) ?
    O1 Co1 N1 . . 75.34(7) ?
    O2 Co1 N1 . . 91.73(8) ?
    O2 Co1 N1 3_777 . 88.27(8) ?
    N1 Co1 N1 3_777 . 180.0 ?
    C6 C1 C2 . . 120.2(3) ?
    C6 C1 H1 . . 119.9 ?
    C2 C1 H1 . . 119.9 ?
    C3 C2 C1 . . 120.1(3) ?
    C3 C2 H2 . . 120.0 ?
    C1 C2 H2 . . 120.0 ?
    C4 C3 C2 . . 120.2(3) ?
    C4 C3 H3 . . 119.9 ?
    C2 C3 H3 . . 119.9 ?
    C3 C4 C5 . . 120.6(3) ?
    C3 C4 H4 . . 119.7 ?
    C5 C4 H4 . . 119.7 ?
    C4 C5 C6 . . 119.5(3) ?
    C4 C5 H5 . . 120.3 ?
    C6 C5 H5 . . 120.3 ?
    C1 C6 C5 . . 119.4(3) ?
    C1 C6 N1 . . 116.5(2) ?
    C5 C6 N1 . . 124.1(3) ?
    O1 C7 N3 . . 125.5(2) ?
    O1 C7 N2 . . 123.8(2) ?
    N3 C7 N2 . . 110.8(2) ?
    C9 C8 N4 . . 121.6(3) ?
    C9 C8 C13 . . 120.1(3) ?
    N4 C8 C13 . . 118.3(3) ?
    C8 C9 C10 . . 119.5(3) ?
    C8 C9 H9 . . 120.2 ?
    C10 C9 H9 . . 120.2 ?
    C11 C10 C9 . . 120.7(3) ?
    C11 C10 H10 . . 119.7 ?
    C9 C10 H10 . . 119.7 ?
    C12 C11 C10 . . 119.6(3) ?
    C12 C11 H11 . . 120.2 ?
    C10 C11 H11 . . 120.2 ?
    C11 C12 C13 . . 121.0(3) ?
    C11 C12 H12 . . 119.5 ?
    C13 C12 H12 . . 119.5 ?
    C12 C13 C8 . . 119.1(3) ?
    C12 C13 H13 . . 120.4 ?
    C8 C13 H13 . . 120.4 ?
    O2 C14 H14A . . 109.5 ?
    O2 C14 H14B . . 109.5 ?
    H14A C14 H14B . . 109.5 ?
    O2 C14 H14C . . 109.5 ?
    H14A C14 H14C . . 109.5 ?
    H14B C14 H14C . . 109.5 ?
    N2 N1 C6 . . 114.8(2) ?
    N2 N1 Co1 . . 114.78(15) ?
    C6 N1 Co1 . . 130.38(16) ?
    N1 N2 C7 . . 111.8(2) ?
    C7 N3 N4 . . 112.2(2) ?
    N3 N4 C8 . . 121.3(3) ?
    N3 N4 H4' . . 116(2) ?
    C8 N4 H4' . . 122(2) ?
    C7 O1 Co1 . . 114.33(15) ?
    C14 O2 Co1 . . 130.91(19) ?
    C14 O2 H2' . . 112(3) ?
    Co1 O2 H2' . . 116(3) ?
loop_
    _geom_torsion_atom_site_label_1
    _geom_torsion_atom_site_label_2
    _geom_torsion_atom_site_label_3
    _geom_torsion_atom_site_label_4
    _geom_torsion_site_symmetry_1
    _geom_torsion_site_symmetry_2
    _geom_torsion_site_symmetry_3
    _geom_torsion_site_symmetry_4
    _geom_torsion
    _geom_torsion_publ_flag
    C6 C1 C2 C3 . . . . 0.6(5) ?
    C1 C2 C3 C4 . . . . 0.1(5) ?
    C2 C3 C4 C5 . . . . -0.5(6) ?
    C3 C4 C5 C6 . . . . 0.4(5) ?
    C2 C1 C6 C5 . . . . -0.8(4) ?
    C2 C1 C6 N1 . . . . 178.5(3) ?
    C4 C5 C6 C1 . . . . 0.3(5) ?
    C4 C5 C6 N1 . . . . -178.9(3) ?
    N4 C8 C9 C10 . . . . 177.9(3) ?
    C13 C8 C9 C10 . . . . -0.9(5) ?
    C8 C9 C10 C11 . . . . 0.1(5) ?
    C9 C10 C11 C12 . . . . 0.7(5) ?
    C10 C11 C12 C13 . . . . -0.8(5) ?
    C11 C12 C13 C8 . . . . 0.0(5) ?
    C9 C8 C13 C12 . . . . 0.9(4) ?
    N4 C8 C13 C12 . . . . -178.0(3) ?
    C1 C6 N1 N2 . . . . 174.5(2) ?
    C5 C6 N1 N2 . . . . -6.3(4) ?
    C1 C6 N1 Co1 . . . . -5.9(3) ?
    C5 C6 N1 Co1 . . . . 173.3(2) ?
    O1 Co1 N1 N2 3_777 . . . 178.49(15) ?
    O1 Co1 N1 N2 . . . . -1.51(15) ?
    O2 Co1 N1 N2 . . . . 88.07(17) ?
    O2 Co1 N1 N2 3_777 . . . -91.93(17) ?
    N1 Co1 N1 N2 3_777 . . . 91(10) ?
    O1 Co1 N1 C6 3_777 . . . -1.1(2) ?
    O1 Co1 N1 C6 . . . . 178.9(2) ?
    O2 Co1 N1 C6 . . . . -91.5(2) ?
    O2 Co1 N1 C6 3_777 . . . 88.5(2) ?
    N1 Co1 N1 C6 3_777 . . . -89(10) ?
    C6 N1 N2 C7 . . . . -178.5(2) ?
    Co1 N1 N2 C7 . . . . 1.8(2) ?
    O1 C7 N2 N1 . . . . -1.2(3) ?
    N3 C7 N2 N1 . . . . 179.1(2) ?
    O1 C7 N3 N4 . . . . 1.5(4) ?
    N2 C7 N3 N4 . . . . -178.9(2) ?
    C7 N3 N4 C8 . . . . -172.2(2) ?
    C9 C8 N4 N3 . . . . -1.8(4) ?
    C13 C8 N4 N3 . . . . 177.1(3) ?
    N3 C7 O1 Co1 . . . . 179.6(2) ?
    N2 C7 O1 Co1 . . . . -0.1(3) ?
    O1 Co1 O1 C7 3_777 . . . 129(3) ?
    O2 Co1 O1 C7 . . . . -90.99(18) ?
    O2 Co1 O1 C7 3_777 . . . 89.01(18) ?
    N1 Co1 O1 C7 3_777 . . . -179.21(17) ?
    N1 Co1 O1 C7 . . . . 0.79(17) ?
    O1 Co1 O2 C14 3_777 . . . 44.4(3) ?
    O1 Co1 O2 C14 . . . . -135.6(3) ?
    O2 Co1 O2 C14 3_777 . . . -89(4) ?
    N1 Co1 O2 C14 3_777 . . . -30.9(3) ?
    N1 Co1 O2 C14 . . . . 149.1(3) ?
loop_
    _geom_hbond_atom_site_label_D
    _geom_hbond_atom_site_label_H
    _geom_hbond_atom_site_label_A
    _geom_hbond_site_symmetry_A
    _geom_hbond_distance_DH
    _geom_hbond_distance_HA
    _geom_hbond_distance_DA
    _geom_hbond_angle_DHA
    N4 H4' O1 . 0.78(3) 2.20(3) 2.587(3) 111(2)
    O2 H2' N2 3_677 0.81(4) 2.11(4) 2.899(3) 166(3)
    O2 H2' N3 3_677 0.81(4) 2.52(4) 3.161(3) 138(3)
data_global
_journal_date_recd_electronic     2009-12-12
_journal_date_accepted     2009-12-23
_journal_name_full     'Acta Crystallographica, Section E'
_journal_year     2010
_journal_volume     66
_journal_issue      2
_journal_page_first     m114
_journal_page_last     m115
_journal_paper_category     QM
_journal_coeditor_code     KP2244
_publ_contact_author_name     'Yahong Li'
_publ_contact_author_address
;
Qinghai Institute of Salt Lakes,
Chinese Academy of Sciences, Xining, 810008,China,
Key Laboratory of Organic Synthesis of Jiangsu Province, College of
Chemistry and Chemical Engineering,
Suzhou University, Suzhou, 215123, China
;
_publ_contact_author_email     'liyahong@suda.edu.cn'
_publ_contact_author_fax     '(86)-971-6303741'
_publ_contact_author_phone     '(86)-971-6303741'
_publ_section_title
;
Bis(1,5-diphenylcarbazonato)dimethanolcobalt(II)
;
loop_
    _publ_author_name
    _publ_author_footnote
    _publ_author_address
    'Chen, Yanmei' .
;
Qinghai Institute of Salt Lakes, Chinese Academy of Sciences, Xining 810008,
People's Republic of China
;
    'Xu, Bin' .
;
Qinghai Institute of Salt Lakes, Chinese Academy of Sciences, Xining 810008,
People's Republic of China
;
    'She, Shixiong' .
;
Key Laboratory of Organic Synthesis of Jiangsu Province,
College of Chemistry and Chemical Engineering, Suzhou University
Suzhou 215123
People's Republic of China
;
    'Hu, Bin' .
;
Qinghai Institute of Salt Lakes, Chinese Academy of Sciences, Xining 810008,
People's Republic of China
;
    'Li, Yahong' .
;
Qinghai Institute of Salt Lakes, Chinese Academy of Sciences, Xining 810008,
People's Republic of China
and
Key Laboratory of Organic Synthesis of Jiangsu Province,
College of Chemistry and Chemical Engineering, Suzhou University,
Suzhou 215123, People's Republic of China
;
