# Supplementary material for: Bis(1,5-diphenyl­carbazonato)di­methano­lcobalt(II)
Source: Acta Crystallogr Sect E Struct Rep Online. 2010 Jan 9;66(Pt 2):m114–5. doi: 10.1107/S1600536809055305 (PMC2979696; doi:10.1107/S1600536809055305)
Supplement: Supplementary file 2 [file e-66-0m114-Isup2.hkl]

# 
# h,k,l, Fc-squared, Fo-squared, sigma(Fo-squared) and status flag 
# 
data_I
_shelx_title ' P21c in P2(1)/c' 
_shelx_refln_list_code          4 
_shelx_F_calc_maximum      218.87 
_exptl_crystal_F_000       626.00 
_reflns_d_resolution_high  0.8410 
 
loop_ 
 _symmetry_equiv_pos_as_xyz 
 'x, y, z' 
 '-x, y+1/2, -z+1/2' 
 '-x, -y, -z' 
 'x, -y-1/2, z-1/2' 
 
_cell_length_a     6.4920 
_cell_length_b     8.9265 
_cell_length_c    25.1590 
_cell_angle_alpha  90.000 
_cell_angle_beta   92.372 
_cell_angle_gamma  90.000 
 
_shelx_F_squared_multiplier     1.000 
 
loop_ 
 _refln_index_h 
 _refln_index_k 
 _refln_index_l 
 _refln_F_squared_calc 
 _refln_F_squared_meas 
 _refln_F_squared_sigma 
 _refln_observed_status 
   1   0   0     1181.71     1484.00     52.19 o 
   2   0   0     2733.22     3158.68    110.33 o 
   3   0   0      675.38      831.09     33.62 o 
   4   0   0      363.03      350.85     19.06 o 
   5   0   0      284.27      257.48     17.05 o 
   6   0   0      901.98      927.24     41.56 o 
   7   0   0      143.83      176.89     18.20 o 
   1   1   0     6873.70     6510.58    159.17 o 
   2   1   0     2768.91     2799.39    270.10 o 
   3   1   0        4.22        6.36      3.62 o 
   4   1   0       13.50       15.20      3.93 o 
   5   1   0       13.29       17.66      7.88 o 
   6   1   0       24.20       32.73      6.33 o 
   7   1   0        2.25       10.27     11.62 o 
   0   2   0     6316.18     6426.72    157.56 o 
   1   2   0        5.97        9.99      2.06 o 
   2   2   0     3781.75     3448.23     81.24 o 
   3   2   0      354.25      259.99      8.95 o 
   4   2   0     1019.44      959.12     35.35 o 
   5   2   0      966.56      929.03     19.74 o 
   6   2   0      229.96      254.19      8.92 o 
   7   2   0       18.70       31.22     11.06 o 
   1   3   0       97.20      190.89     24.23 o 
   2   3   0      138.47      270.79      9.61 o 
   3   3   0      520.08      618.61     19.61 o 
   4   3   0        0.84       18.49     11.13 o 
   5   3   0        4.82        4.52      3.64 o 
   6   3   0       11.28       15.67      6.18 o 
   7   3   0        7.35        1.90      5.96 o 
   0   4   0     1781.18     1741.98     36.39 o 
   1   4   0     2594.81     2497.77     36.14 o 
   2   4   0      385.83      309.21      7.81 o 
   3   4   0      827.44      747.37     25.42 o 
   4   4   0      242.81      231.42     14.35 o 
   5   4   0      357.34      359.53     32.39 o 
   6   4   0      174.42      187.05     12.92 o 
   7   4   0      141.60      147.50     13.98 o 
   1   5   0       40.06       53.16      5.60 o 
   2   5   0        5.64       16.22      3.48 o 
   3   5   0       62.58       65.89      5.78 o 
   4   5   0      210.70      202.23     32.83 o 
   5   5   0      179.06      183.39     20.42 o 
   6   5   0       11.28       30.91     21.76 o 
   0   6   0     2337.21     2389.18     50.35 o 
   1   6   0      848.89      901.52     16.91 o 
   2   6   0      187.88      190.20     10.43 o 
   3   6   0       29.88       41.65      5.46 o 
   4   6   0      208.84      201.87     19.63 o 
   5   6   0      434.52      409.16     30.02 o 
   6   6   0       13.49       17.82      7.85 o 
   1   7   0      129.37      135.80     11.32 o 
   2   7   0      366.56      354.08     17.56 o 
   3   7   0       15.25       12.60      6.24 o 
   4   7   0       31.33       36.10     10.53 o 
   5   7   0       16.21       12.28      8.91 o 
   0   8   0       70.19       80.31      9.58 o 
   1   8   0      681.18      681.16     17.17 o 
   2   8   0        8.41        7.70      6.51 o 
   3   8   0       70.72       88.29     10.61 o 
   4   8   0      109.70      103.50     11.64 o 
   5   8   0       95.21      108.13     12.78 o 
   1   9   0       29.42       24.42      6.28 o 
   2   9   0        8.49       23.49      8.20 o 
   3   9   0        0.12        0.00      9.62 o 
   4   9   0        2.49        0.00      7.36 o 
   0  10   0       28.00       11.54     10.06 o 
   1  10   0      268.90      282.53     16.40 o 
   2  10   0       72.02       70.75     11.42 o 
  -7   1   1      396.13      424.43     18.59 o 
  -6   1   1      372.21      369.99     17.12 o 
  -5   1   1      840.11      837.50     94.00 o 
  -4   1   1      475.89      490.91     44.28 o 
  -3   1   1      567.84      535.38     59.31 o 
  -2   1   1       77.94       99.91      5.32 o 
  -1   1   1      299.84      338.08      9.75 o 
   0   1   1    16750.96    15545.70    441.71 o 
   1   1   1     1627.21     1595.23    148.54 o 
   2   1   1     1901.58     1767.74    126.20 o 
   3   1   1      389.86      409.18     48.84 o 
   4   1   1      912.89      941.24     52.24 o 
   5   1   1     1491.79     1451.03    115.93 o 
   6   1   1      296.08      320.21     10.12 o 
   7   1   1       73.20       76.96      9.33 o 
  -7   2   1       30.81       22.94     10.06 o 
  -6   2   1        9.13       19.13      7.88 o 
  -5   2   1      170.49      175.46      9.73 o 
  -4   2   1       69.37      100.05      9.47 o 
  -3   2   1       85.61      100.77     10.97 o 
  -2   2   1     1109.98     1210.65     61.53 o 
  -1   2   1       51.87       55.70      3.27 o 
   0   2   1      121.40      172.03     14.59 o 
   1   2   1       22.57       23.93      4.07 o 
   2   2   1     2074.61     2107.60     49.02 o 
   3   2   1        0.31        3.64      2.60 o 
   4   2   1      282.62      342.87     18.35 o 
   5   2   1      145.65      204.40     26.29 o 
   6   2   1       77.90      106.13      9.28 o 
   7   2   1      174.01      153.25     12.07 o 
  -7   3   1      114.19      110.66     16.38 o 
  -6   3   1      303.09      294.23     14.43 o 
  -5   3   1      105.83      129.58      8.31 o 
  -4   3   1      586.34      539.48     18.84 o 
  -3   3   1      172.51      155.60      8.08 o 
  -2   3   1     1297.82     1254.25     40.99 o 
  -1   3   1     2004.76     1954.98     41.80 o 
   0   3   1     4424.24     4511.89     63.15 o 
   1   3   1     1407.74     1308.14     32.71 o 
   2   3   1     5951.76     5574.05     96.87 o 
   3   3   1       95.00      114.89      8.50 o 
   4   3   1     1119.03     1003.26     31.69 o 
   5   3   1      356.06      310.41     10.86 o 
   6   3   1      651.26      616.58     24.09 o 
   7   3   1        6.78        0.00      5.55 o 
  -7   4   1      207.67      206.51     15.18 o 
  -6   4   1      132.75      156.77     19.75 o 
  -5   4   1        3.54        7.74      3.99 o 
  -4   4   1      139.70      147.77      8.01 o 
  -3   4   1       73.48      137.11     30.30 o 
  -2   4   1       26.86       53.01      9.36 o 
  -1   4   1      204.28      453.45     24.75 o 
   0   4   1      221.26      339.29     17.26 o 
   1   4   1      483.16      644.04     25.00 o 
   2   4   1       53.82       94.50     14.72 o 
   3   4   1      192.31      250.30     10.84 o 
   4   4   1       12.39       15.21      4.57 o 
   5   4   1      379.37      351.82     15.65 o 
   6   4   1        1.39       17.66      6.70 o 
   7   4   1        0.00        0.00      6.13 o 
  -6   5   1      127.04      130.47     25.21 o 
  -5   5   1      591.95      550.64     21.49 o 
  -4   5   1       66.57       87.12      7.08 o 
  -3   5   1      261.17      244.18      9.35 o 
  -2   5   1      426.81      401.69     17.31 o 
  -1   5   1      699.28      672.27     11.66 o 
   0   5   1     1990.87     1928.45     28.80 o 
   1   5   1     1320.94     1199.82     20.84 o 
   2   5   1       68.75       72.69      4.18 o 
   3   5   1       30.53       31.86      4.98 o 
   4   5   1      560.46      591.85     69.91 o 
   5   5   1      452.76      448.37     18.76 o 
   6   5   1      296.11      302.28     23.22 o 
  -6   6   1       30.68       35.71      8.46 o 
  -5   6   1       16.37       29.67     14.84 o 
  -4   6   1       14.56       25.94     11.71 o 
  -3   6   1       45.30       58.90      6.23 o 
  -2   6   1        0.16        6.71      3.66 o 
  -1   6   1      114.87      132.49      5.74 o 
   0   6   1        1.36        8.31      2.69 o 
   1   6   1      116.13      140.95      5.69 o 
   2   6   1       31.27       38.34      5.57 o 
   3   6   1        0.86        2.61      4.94 o 
   4   6   1      151.85      170.94     17.02 o 
   5   6   1       33.87       48.48      8.76 o 
   6   6   1       22.33       15.75      7.51 o 
  -5   7   1      165.38      181.26     14.49 o 
  -4   7   1       34.34       49.63     30.26 o 
  -3   7   1      203.32      209.92     12.44 o 
  -2   7   1      118.72      131.94      8.58 o 
  -1   7   1      197.58      242.63      7.82 o 
   0   7   1      859.80      898.71     22.78 o 
   1   7   1      540.43      544.54     14.16 o 
   2   7   1      131.25      153.68     10.82 o 
   3   7   1      196.98      193.88     12.07 o 
   4   7   1      245.45      251.57     14.43 o 
   5   7   1      139.66      175.36     14.44 o 
  -5   8   1        0.85        0.00      7.76 o 
  -4   8   1       20.49       17.08      7.88 o 
  -3   8   1        3.68        7.85      7.78 o 
  -2   8   1        2.94       11.79      6.44 o 
  -1   8   1       34.63       44.65      5.67 o 
   0   8   1       39.76       45.24      5.54 o 
   1   8   1       71.72       83.52      7.66 o 
   2   8   1      184.06      188.93     16.14 o 
   3   8   1        1.03        0.00     10.37 o 
   4   8   1       12.81        3.96      7.90 o 
   5   8   1        1.85        0.00      8.83 o 
  -4   9   1       67.42       65.59     11.13 o 
  -3   9   1       71.20       64.25     10.39 o 
  -2   9   1       75.65       93.49     11.32 o 
  -1   9   1      116.70      121.86      9.49 o 
   0   9   1        4.46        4.46      5.14 o 
   1   9   1      183.59      187.71     10.91 o 
   2   9   1      155.53      186.88     21.60 o 
   3   9   1       37.13       51.49     18.17 o 
   4   9   1      109.39      101.03     12.88 o 
  -2  10   1       10.47        4.09      7.63 o 
  -1  10   1       28.86       37.78     12.11 o 
   0  10   1       18.11        6.71     10.63 o 
   1  10   1        0.33       13.31      8.88 o 
   2  10   1       11.12        0.00      9.89 o 
  -7   0   2      362.16      402.14     26.24 o 
  -6   0   2      791.84      784.36     38.40 o 
  -5   0   2      616.16      521.95     27.05 o 
  -4   0   2      453.83      483.54     24.09 o 
  -3   0   2     1122.25     1155.94     45.30 o 
  -2   0   2     1193.87     1295.91     47.93 o 
   0   0   2     9505.32     9307.40    319.82 o 
   1   0   2    10101.49     9581.15    325.19 o 
   2   0   2     3074.62     3096.48    107.45 o 
   3   0   2      320.56      302.29     22.72 o 
   4   0   2     1573.16     1403.17     53.49 o 
   5   0   2      457.62      425.36     21.98 o 
   6   0   2      500.69      443.94     24.04 o 
   7   0   2      108.63      106.71     10.28 o 
  -7   1   2       12.04       12.10      9.55 o 
  -6   1   2       11.65       26.57      6.31 o 
  -5   1   2       71.21       94.62     12.52 o 
  -4   1   2      229.29      279.45      9.51 o 
  -3   1   2      982.80     1005.01     66.33 o 
  -2   1   2     2179.33     2375.99     66.37 o 
  -1   1   2      977.50      927.29     64.72 o 
   0   1   2     1426.53     1394.21     82.98 o 
   1   1   2      241.22      218.51     34.29 o 
   2   1   2     1469.14     1383.74     67.37 o 
   3   1   2       57.39       61.35      4.87 o 
   4   1   2        1.80        2.19      3.11 o 
   5   1   2      183.28      225.44     22.95 o 
   6   1   2        8.59       10.40      6.03 o 
   7   1   2       81.16       79.64     14.65 o 
  -7   2   2      217.48      246.08     20.26 o 
  -6   2   2      324.43      314.37     12.00 o 
  -5   2   2      449.46      445.21     22.54 o 
  -4   2   2      347.13      325.14     10.60 o 
  -3   2   2     2218.74     2084.64     60.17 o 
  -2   2   2     4087.88     4111.00    117.68 o 
  -1   2   2     4240.65     4234.55     72.85 o 
   0   2   2      831.98      798.70     22.61 o 
   1   2   2      380.79      394.09     18.50 o 
   2   2   2      253.60      235.24     23.39 o 
   3   2   2      825.23      749.89     52.76 o 
   4   2   2     1676.49     1519.55     53.35 o 
   5   2   2      827.65      796.25     29.80 o 
   6   2   2     1194.55     1188.21     44.04 o 
   7   2   2       13.44       16.56      6.41 o 
  -7   3   2        2.68        0.00      8.48 o 
  -6   3   2        2.58        5.61      5.13 o 
  -5   3   2       45.85       38.36      5.24 o 
  -4   3   2        1.14        4.80      2.44 o 
  -3   3   2       25.00       31.17      6.75 o 
  -2   3   2        0.00        8.95      5.27 o 
  -1   3   2      427.96      595.39     44.53 o 
   1   3   2        5.39        1.87      3.64 o 
   2   3   2      508.12      948.71    283.43 o 
   3   3   2       15.91       16.37      2.54 o 
   4   3   2       25.93       26.96      8.04 o 
   5   3   2       67.42       68.69      7.67 o 
   6   3   2      100.58      125.85     10.72 o 
   7   3   2        7.60        4.27      8.57 o 
  -7   4   2      201.79      211.63     14.72 o 
  -6   4   2      658.13      604.33     30.77 o 
  -5   4   2      166.32      164.39      9.09 o 
  -4   4   2       59.69       59.71      7.84 o 
  -3   4   2      412.84      440.30     13.17 o 
  -2   4   2      771.24      722.31     15.50 o 
  -1   4   2     1914.38     1776.67     29.65 o 
   0   4   2      791.16      714.67     13.09 o 
   1   4   2     1835.98     1625.44     34.90 o 
   2   4   2      587.29      530.74     20.84 o 
   3   4   2      253.29      252.11     11.99 o 
   4   4   2      925.34      852.80     39.11 o 
   5   4   2      134.98      118.48     10.07 o 
   6   4   2      588.48      557.30     71.95 o 
   7   4   2       52.21       62.92     10.49 o 
  -6   5   2       70.78       87.49     13.60 o 
  -5   5   2       15.51       13.31      8.62 o 
  -4   5   2       33.96       43.17      5.51 o 
  -3   5   2        1.17        7.46      3.48 o 
  -2   5   2        8.13        9.05      3.51 o 
  -1   5   2        6.94       10.35      2.91 o 
   0   5   2      339.63      383.40     10.50 o 
   1   5   2       20.99       34.80     12.19 o 
   2   5   2      154.19      146.23      7.41 o 
   3   5   2       35.88       54.92      5.27 o 
   4   5   2      254.83      204.44     22.51 o 
   5   5   2      231.85      236.34     13.24 o 
   6   5   2        6.04        0.00      5.77 o 
  -6   6   2       43.28       63.80     10.15 o 
  -5   6   2      275.33      255.93     14.77 o 
  -4   6   2      129.59      179.87     12.75 o 
  -3   6   2      155.79      161.69     11.80 o 
  -2   6   2      100.76      137.47     16.31 o 
  -1   6   2      899.85      890.47     16.98 o 
   0   6   2      732.91      863.57     16.49 o 
   1   6   2      461.50      491.41     13.91 o 
   2   6   2      578.31      553.30     15.66 o 
   3   6   2       55.84       46.83      7.08 o 
   4   6   2      129.02      128.12     23.39 o 
   5   6   2      472.10      437.14     19.23 o 
   6   6   2       46.67       56.37     12.86 o 
  -5   7   2       72.00       58.06     10.01 o 
  -4   7   2        0.37        0.00      5.73 o 
  -3   7   2       31.54       48.08     10.15 o 
  -2   7   2        0.31        7.13      4.23 o 
  -1   7   2      167.45      180.95      6.86 o 
   0   7   2        3.62        8.42      3.45 o 
   1   7   2       14.11       19.11      4.43 o 
   2   7   2      133.74      159.65     11.09 o 
   3   7   2        3.21        2.30      5.65 o 
   4   7   2        7.85       17.31      7.18 o 
   5   7   2        0.73        0.55      9.84 o 
  -5   8   2       99.72      101.42     17.48 o 
  -4   8   2       48.03       42.14      9.47 o 
  -3   8   2      496.78      473.49     20.17 o 
  -2   8   2       76.61       80.19      9.78 o 
  -1   8   2       46.26       55.35      5.87 o 
   0   8   2       95.15      106.58      7.28 o 
   1   8   2      132.68      131.53     10.98 o 
   2   8   2       60.04       68.07      9.67 o 
   3   8   2      188.39      196.01     13.57 o 
   4   8   2      184.26      179.27     14.42 o 
   5   8   2       64.72       85.80     11.61 o 
  -4   9   2        0.12        0.00      7.29 o 
  -3   9   2       41.35       29.07      9.07 o 
  -2   9   2       25.65       32.50      8.54 o 
  -1   9   2       68.03       73.34      6.95 o 
   0   9   2       91.25       96.43      8.70 o 
   1   9   2       28.73       28.62      8.24 o 
   2   9   2        2.85        7.79      7.10 o 
   3   9   2        2.36        0.00      6.86 o 
   4   9   2        6.94       10.84     11.47 o 
  -2  10   2      159.55      158.74     14.37 o 
  -1  10   2      138.74      168.00     13.38 o 
   0  10   2        2.29        0.50      5.85 o 
   1  10   2       25.25       21.17      9.27 o 
   2  10   2      130.77      100.88     12.24 o 
  -7   1   3      290.42      318.57     16.69 o 
  -6   1   3      634.03      648.89     95.31 o 
  -5   1   3      451.39      441.58     16.73 o 
  -4   1   3        3.73        2.40      2.77 o 
  -3   1   3     5262.35     5419.86    152.86 o 
  -2   1   3        4.52        4.06      1.69 o 
  -1   1   3    27621.28    27662.28    905.46 o 
   0   1   3     3549.75     3673.58    293.32 o 
   1   1   3      156.51      130.38     52.53 o 
   2   1   3       18.73       26.89      2.33 o 
   3   1   3      511.57      511.03     23.66 o 
   4   1   3      645.76      683.15     44.42 o 
   5   1   3      726.75      708.25     18.05 o 
   6   1   3      535.42      518.80     15.27 o 
   7   1   3       45.06       54.74     16.42 o 
  -7   2   3       20.85       27.27      7.30 o 
  -6   2   3       81.03       78.23      7.24 o 
  -5   2   3      106.44      102.83      7.18 o 
  -4   2   3      119.17      150.22     11.66 o 
  -3   2   3      496.42      495.35     13.32 o 
  -2   2   3     2166.45     2323.65     76.93 o 
  -1   2   3    14646.14    14852.38    251.14 o 
   0   2   3    13456.63    13344.49    203.07 o 
   1   2   3      204.60      196.47     22.95 o 
   2   2   3      136.13      174.32     17.08 o 
   3   2   3      708.63      787.26     45.00 o 
   4   2   3        7.59      132.13     90.67 o 
   5   2   3       43.96      125.87     52.77 o 
   6   2   3      327.55      360.53     45.13 o 
   7   2   3      105.77      116.59     23.51 o 
  -7   3   3       40.40       48.27     13.12 o 
  -6   3   3      611.66      591.42     18.32 o 
  -5   3   3       22.02       44.49      5.47 o 
  -4   3   3      328.75      310.87     10.67 o 
  -3   3   3      854.42      772.34     18.15 o 
  -2   3   3     5243.45     5308.36    112.00 o 
  -1   3   3     3576.33     3708.18     81.80 o 
   0   3   3     1649.14     1621.77     46.41 o 
   1   3   3      754.62      635.25     26.29 o 
   2   3   3     1415.66     1216.16     26.35 o 
   3   3   3     2425.61     2294.81     69.33 o 
   4   3   3     1233.54     1112.78     51.86 o 
   5   3   3      167.50      161.22      8.12 o 
   6   3   3      396.52      366.65     24.90 o 
   7   3   3        4.80        7.80      6.13 o 
  -7   4   3      131.97      165.73     20.69 o 
  -6   4   3        0.19       12.27      6.10 o 
  -5   4   3        1.37        2.33      3.80 o 
  -4   4   3       22.20       18.01      4.17 o 
  -3   4   3      172.18      195.37     17.84 o 
  -2   4   3      138.74      185.77     19.74 o 
   0   4   3        0.93        2.77      2.04 o 
   1   4   3       58.29       55.59      6.75 o 
   2   4   3      560.85      605.77     23.94 o 
   3   4   3       79.76       89.40      4.68 o 
   4   4   3        2.98       10.04      3.67 o 
   5   4   3      317.15      302.68     36.56 o 
   6   4   3       19.56       24.36      6.90 o 
   7   4   3        0.16        0.00      5.72 o 
  -6   5   3      246.26      233.12     19.20 o 
  -5   5   3      354.55      322.66     32.27 o 
  -4   5   3      231.00      224.11     14.51 o 
  -3   5   3      513.65      495.38     16.13 o 
  -2   5   3      582.44      544.74     13.06 o 
  -1   5   3     1911.44     1725.99     29.16 o 
   0   5   3      407.82      419.98     16.92 o 
   1   5   3      543.42      497.51     16.84 o 
   2   5   3      132.38      110.42      5.37 o 
   3   5   3      258.41      218.31     14.64 o 
   4   5   3      230.51      219.89     11.95 o 
   5   5   3      143.18      154.66     11.97 o 
   6   5   3      224.13      215.60     14.75 o 
  -6   6   3       21.06       21.33      8.16 o 
  -5   6   3       32.71       22.07      7.52 o 
  -4   6   3       37.09       34.83      5.76 o 
  -3   6   3       60.33       62.92      6.54 o 
  -2   6   3      106.57      117.52      6.44 o 
  -1   6   3       17.91       23.58      3.39 o 
   0   6   3        0.02        7.61      5.08 o 
   1   6   3      372.52      361.07      9.82 o 
   2   6   3       19.39       17.07      5.47 o 
   3   6   3       57.62       57.89      7.67 o 
   4   6   3        5.48        0.00      5.02 o 
   5   6   3       13.87       11.20      6.64 o 
   6   6   3        1.31        0.00      6.20 o 
  -5   7   3      191.33      210.46     28.47 o 
  -4   7   3       31.35       28.13      7.49 o 
  -3   7   3      134.72      169.87     10.06 o 
  -2   7   3      331.86      321.36     10.18 o 
  -1   7   3      377.56      365.56      9.59 o 
   0   7   3      569.87      600.70     13.17 o 
   1   7   3      285.94      279.19     11.04 o 
   2   7   3       41.06       42.42      7.51 o 
   3   7   3      165.52      184.22     17.45 o 
   4   7   3      392.38      341.68     47.62 o 
   5   7   3       94.05       91.39     10.95 o 
  -5   8   3       24.46       35.88      9.62 o 
  -4   8   3        0.33        0.00      6.31 o 
  -3   8   3       38.96       24.76      7.67 o 
  -2   8   3       90.44       94.55      8.43 o 
  -1   8   3      110.00      118.79      6.50 o 
   0   8   3        2.34        1.74      4.72 o 
   1   8   3        7.00        8.77      6.04 o 
   2   8   3        1.64        7.71      6.47 o 
   3   8   3        0.00        1.88      6.18 o 
   4   8   3        8.51       16.93      7.98 o 
  -4   9   3       58.73       73.79     13.53 o 
  -3   9   3        9.39        0.00      7.25 o 
  -2   9   3      734.96      750.12     27.65 o 
  -1   9   3       78.25       90.73      7.40 o 
   0   9   3       25.19       29.01      6.52 o 
   1   9   3       77.20       73.08     10.14 o 
   2   9   3       21.43       25.51      8.50 o 
   3   9   3       42.55       43.44      9.86 o 
  -2  10   3        9.96        9.29      7.72 o 
  -1  10   3       34.94       31.65     12.26 o 
   0  10   3       55.51       50.91      7.73 o 
   1  10   3       28.90       29.60      9.65 o 
   2  10   3        4.07        2.35      7.38 o 
  -7   0   4      267.04      253.79     21.12 o 
  -6   0   4      528.03      590.47     32.18 o 
  -5   0   4      502.60      498.39     26.72 o 
  -4   0   4        3.51        3.94      3.07 o 
  -3   0   4     3003.56     3253.76     82.38 o 
  -2   0   4      964.20     1055.10     40.56 o 
  -1   0   4     8093.25     8925.90    304.21 o 
   0   0   4     5095.85     5570.98    189.86 o 
   1   0   4     5928.58     5438.98    128.62 o 
   2   0   4     1908.78     1849.50     45.57 o 
   3   0   4     2924.13     2852.22    100.41 o 
   4   0   4     1318.77     1228.34     47.21 o 
   5   0   4      573.14      533.73     25.28 o 
   6   0   4      143.66      134.61      9.83 o 
   7   0   4      339.50      309.34     21.93 o 
  -7   1   4       17.92       16.54      7.21 o 
  -6   1   4        9.24       11.77      5.18 o 
  -5   1   4       17.10       17.31      3.97 o 
  -4   1   4      675.30      742.21     27.29 o 
  -3   1   4        0.84        3.26      3.70 o 
  -2   1   4     3617.77     3985.30     69.09 o 
  -1   1   4       13.03        9.69      2.06 o 
   0   1   4       16.96       16.47      1.56 o 
   1   1   4      589.70      596.67     16.69 o 
   2   1   4      471.85      446.85     13.67 o 
   3   1   4       22.10       19.96      2.73 o 
   4   1   4       78.39      110.20     13.88 o 
   5   1   4      474.66      424.36     12.55 o 
   6   1   4       21.20       27.43      7.73 o 
   7   1   4       44.86       35.98      7.60 o 
  -7   2   4      307.25      294.53     16.71 o 
  -6   2   4      108.61      128.86     24.35 o 
  -5   2   4      131.75      145.23      7.83 o 
  -4   2   4      273.08      249.29      8.10 o 
  -3   2   4     1127.47     1067.52     30.58 o 
  -2   2   4     2066.52     1947.17     35.27 o 
  -1   2   4    47905.32    46775.46    791.28 o 
   0   2   4      174.92      175.45      7.61 o 
   1   2   4      548.67      545.35     69.86 o 
   2   2   4      170.23      126.75     15.66 o 
   3   2   4     1322.47     1172.48     56.49 o 
   4   2   4      459.90      428.53     25.01 o 
   5   2   4      857.92      782.96     33.05 o 
   6   2   4      106.54      137.57     23.89 o 
   7   2   4       32.39       35.39     10.82 o 
  -7   3   4       11.87       19.44     11.59 o 
  -6   3   4       35.29       39.34      6.09 o 
  -5   3   4       30.97       20.84      6.50 o 
  -4   3   4        7.63       10.51      3.33 o 
  -3   3   4      188.97      176.90     23.37 o 
  -2   3   4      215.88      276.06     11.07 o 
  -1   3   4     2498.31     2582.65     41.04 o 
   0   3   4     1330.24     1387.69     22.77 o 
   1   3   4      800.87      775.44     23.02 o 
   2   3   4      476.19      475.23     15.37 o 
   3   3   4      636.70      709.68     29.67 o 
   4   3   4      245.53      286.15     22.74 o 
   5   3   4       10.02        9.56      3.94 o 
   6   3   4        0.56        4.62      5.55 o 
   7   3   4        0.15        0.00      5.52 o 
  -7   4   4       42.02       62.97     15.08 o 
  -6   4   4      424.51      414.38     15.04 o 
  -5   4   4      139.09      140.08     11.35 o 
  -4   4   4      161.95      171.72     14.22 o 
  -3   4   4      444.52      434.29     13.23 o 
  -2   4   4     2351.55     2234.53     45.54 o 
  -1   4   4     3375.20     3276.30     52.03 o 
   0   4   4       11.89        8.94      2.09 o 
   1   4   4     1476.86     1319.80     25.84 o 
   2   4   4       61.08       56.49      3.61 o 
   3   4   4     1560.30     1448.34     50.69 o 
   4   4   4      799.02      748.46     47.70 o 
   5   4   4      219.10      196.76     11.52 o 
   6   4   4      109.19       98.07     28.80 o 
   7   4   4       23.51       26.26      7.97 o 
  -6   5   4        2.81        5.86     15.40 o 
  -5   5   4        0.19        5.54      4.52 o 
  -4   5   4        9.74        9.08      4.25 o 
  -3   5   4       87.57       99.83      7.14 o 
  -2   5   4        2.41        1.31      2.74 o 
  -1   5   4       53.18      109.35     21.32 o 
   0   5   4       64.83       67.22      4.35 o 
   1   5   4     1115.83     1110.62     29.79 o 
   2   5   4     1054.85     1067.52     21.21 o 
   3   5   4      149.51      124.67      7.79 o 
   4   5   4        0.01        0.45      4.72 o 
   5   5   4       29.00       27.34      7.16 o 
   6   5   4        5.32        3.61      7.92 o 
  -6   6   4      170.02      187.82     15.15 o 
  -5   6   4       34.71       41.42      8.58 o 
  -4   6   4      234.78      231.09     10.65 o 
  -3   6   4       56.70       74.05      7.05 o 
  -2   6   4      866.02      851.50     18.79 o 
  -1   6   4      223.04      248.62      8.38 o 
   0   6   4     3189.24     3221.15     52.17 o 
   1   6   4        8.87        9.90      3.12 o 
   2   6   4      249.82      226.60     11.94 o 
   3   6   4      402.57      377.12     20.23 o 
   4   6   4      303.25      292.47     14.65 o 
   5   6   4       60.37       71.85      9.93 o 
   6   6   4       85.52       77.08     10.73 o 
  -5   7   4       24.55       25.37      8.35 o 
  -4   7   4       61.47       61.14      9.34 o 
  -3   7   4        0.03        3.96      4.59 o 
  -2   7   4       72.25       80.05      5.98 o 
  -1   7   4       17.86       21.49      3.69 o 
   0   7   4      197.34      222.37      7.53 o 
   1   7   4        0.45        0.00      3.78 o 
   2   7   4       21.45       21.72      6.57 o 
   3   7   4       19.46       19.82      6.25 o 
   4   7   4       68.79       72.79      9.56 o 
   5   7   4        0.71        6.55      8.24 o 
  -5   8   4       16.93       23.20      9.00 o 
  -4   8   4      107.78       99.99     11.58 o 
  -3   8   4      104.18      102.09     15.71 o 
  -2   8   4      749.72      714.06     17.67 o 
  -1   8   4       13.88       13.25      3.99 o 
   0   8   4      309.51      309.86     10.27 o 
   1   8   4       92.85      109.41     11.13 o 
   2   8   4       41.88       42.50     11.09 o 
   3   8   4      134.62      155.24     12.92 o 
   4   8   4      268.06      258.30     15.59 o 
  -4   9   4        0.98        0.00     12.28 o 
  -3   9   4        1.43        0.00      6.80 o 
  -2   9   4      164.12      177.82     18.34 o 
  -1   9   4       81.50       77.02      8.06 o 
   0   9   4       51.33       43.04      9.01 o 
   1   9   4        1.67        4.19      6.86 o 
   2   9   4       21.26       29.92      8.31 o 
   3   9   4        7.23        0.00      7.05 o 
  -2  10   4       99.43       88.73     15.66 o 
  -1  10   4      115.34      113.39     16.62 o 
   0  10   4       47.60       39.79      7.48 o 
   1  10   4      109.47      108.75     12.21 o 
   2  10   4       15.05       22.27      8.51 o 
  -7   1   5      254.59      307.81     50.78 o 
  -6   1   5      172.16      191.05     19.35 o 
  -5   1   5      411.19      380.74     12.61 o 
  -4   1   5      983.53      940.19     26.42 o 
  -3   1   5      321.57      289.82     12.95 o 
  -2   1   5     1434.22     1521.59     27.83 o 
  -1   1   5      181.23      250.86     17.69 o 
   0   1   5     8602.55     8608.38    340.87 o 
   1   1   5     2227.67     2026.51     48.97 o 
   2   1   5     1389.67     1307.77     27.03 o 
   3   1   5     2374.40     2183.43    101.37 o 
   4   1   5     1055.69     1018.34     45.84 o 
   5   1   5     1007.82      984.64     23.29 o 
   6   1   5       63.72       68.99      7.83 o 
   7   1   5      200.67      219.37     13.59 o 
  -7   2   5       99.19       87.55     11.21 o 
  -6   2   5        0.51        4.26      7.66 o 
  -5   2   5       14.27       20.47      3.88 o 
  -4   2   5        1.11        0.08      3.41 o 
  -3   2   5       25.52       30.18      5.63 o 
  -2   2   5      936.34     1009.85     19.67 o 
  -1   2   5     1040.28     1116.50     25.29 o 
   0   2   5      813.66      824.29     42.87 o 
   1   2   5      471.19      418.59     12.68 o 
   2   2   5       46.35       37.41      2.76 o 
   3   2   5        9.24       16.39      3.74 o 
   4   2   5      168.39      200.57     47.17 o 
   5   2   5      238.47      278.12     23.87 o 
   6   2   5        3.16        0.00      4.46 o 
   7   2   5       14.18       13.86      6.65 o 
  -7   3   5      248.84      255.49     16.60 o 
  -6   3   5      166.64      176.48      9.78 o 
  -5   3   5       18.28       23.72      4.79 o 
  -4   3   5      123.31      120.23      6.99 o 
  -3   3   5      288.42      316.41      9.03 o 
  -2   3   5     4096.22     4170.06    109.87 o 
  -1   3   5     6705.97     6775.03    104.43 o 
   0   3   5       37.04       49.41      2.58 o 
   1   3   5      172.79      147.10     13.09 o 
   2   3   5       81.40       62.68      6.92 o 
   3   3   5     5205.66     4866.99    144.09 o 
   4   3   5      882.98      811.09     24.21 o 
   5   3   5     1192.03     1103.80     43.43 o 
   6   3   5       66.49       64.58      6.58 o 
   7   3   5        9.91       13.85      9.51 o 
  -7   4   5        6.69        0.00      9.48 o 
  -6   4   5       56.62       68.41      7.76 o 
  -5   4   5        1.07        0.46      3.86 o 
  -4   4   5       17.86       23.62      4.59 o 
  -3   4   5      111.18      119.89      6.30 o 
  -2   4   5       10.69       15.74      4.42 o 
  -1   4   5        4.98        3.19      1.97 o 
   0   4   5       35.14       33.73      3.17 o 
   1   4   5       65.99       66.31      3.75 o 
   2   4   5       66.47       71.24      5.46 o 
   3   4   5      547.11      563.82     15.01 o 
   4   4   5        1.44        0.00      3.34 o 
   5   4   5       71.12       67.20      8.37 o 
   6   4   5        9.31       14.89      6.54 o 
  -6   5   5      139.44      154.97     13.39 o 
  -5   5   5      136.16      145.44      9.69 o 
  -4   5   5      237.13      264.35     15.29 o 
  -3   5   5      182.45      185.37      7.53 o 
  -2   5   5      828.80      761.49     16.87 o 
  -1   5   5     1354.39     1293.15     22.64 o 
   0   5   5     1792.46     1781.31     29.89 o 
   1   5   5     1147.69     1091.10     21.55 o 
   2   5   5      225.03      175.80      7.58 o 
   3   5   5      310.05      267.50      9.58 o 
   4   5   5      253.55      228.16     20.26 o 
   5   5   5      159.48      153.69     22.91 o 
   6   5   5       54.29       57.82      9.20 o 
  -6   6   5       12.74        0.00      7.02 o 
  -5   6   5        0.41        0.00      6.04 o 
  -4   6   5       23.21       25.09      5.68 o 
  -3   6   5      102.39      104.16      6.66 o 
  -2   6   5        1.09        3.67      3.46 o 
  -1   6   5        1.78        1.64      2.76 o 
   0   6   5       38.31       58.90      6.90 o 
   1   6   5      127.95      145.19      6.51 o 
   2   6   5       36.19       38.97      4.86 o 
   3   6   5        0.00        5.43      7.85 o 
   4   6   5        9.80       11.39      9.41 o 
   5   6   5        9.62       15.05      7.06 o 
   6   6   5        0.71        0.00      5.94 o 
  -5   7   5       50.74       50.81      9.58 o 
  -4   7   5      233.65      228.96     13.92 o 
  -3   7   5      224.83      223.66     10.79 o 
  -2   7   5       52.09       48.62      5.30 o 
  -1   7   5       41.36       38.10      4.23 o 
   0   7   5      621.05      593.14     13.13 o 
   1   7   5      174.90      172.79      8.41 o 
   2   7   5      290.60      290.53     34.91 o 
   3   7   5      282.54      299.71     36.42 o 
   4   7   5      372.29      348.89     26.34 o 
   5   7   5      100.10       84.85     17.02 o 
  -4   8   5        0.00        0.00      6.62 o 
  -3   8   5        0.07        2.46      5.40 o 
  -2   8   5      108.43      114.66      7.55 o 
  -1   8   5      172.41      171.27      9.68 o 
   0   8   5        1.47        7.95      4.17 o 
   1   8   5        2.48        0.00     10.03 o 
   2   8   5       19.33        7.72      6.75 o 
   3   8   5       22.96       18.90      7.42 o 
   4   8   5       44.81       49.35      9.71 o 
  -3   9   5       24.14       29.76     13.74 o 
  -2   9   5      164.29      198.29     11.98 o 
  -1   9   5      184.14      188.70     10.42 o 
   0   9   5       54.46       60.22      9.68 o 
   1   9   5       88.98       73.81     10.00 o 
   2   9   5       40.13       46.23     10.03 o 
   3   9   5      150.06      158.96     14.02 o 
  -2  10   5        0.46        7.61     10.25 o 
  -1  10   5       23.43       16.88      8.17 o 
   0  10   5        3.06        4.26      5.79 o 
   1  10   5        6.06        0.00     11.92 o 
   2  10   5        5.39        0.00      7.17 o 
  -7   0   6      343.72      320.06     24.28 o 
  -6   0   6      147.59      142.51     16.23 o 
  -5   0   6      372.03      361.63     22.46 o 
  -4   0   6      999.76     1115.14     31.83 o 
  -3   0   6     3611.13     3942.59     99.23 o 
  -2   0   6       14.85       11.90      2.87 o 
  -1   0   6      533.88      590.69     16.09 o 
   0   0   6      466.08      524.09     14.23 o 
   1   0   6      731.99      669.26     28.61 o 
   2   0   6      216.77      164.17      6.48 o 
   3   0   6     3529.71     3247.59    102.47 o 
   4   0   6      640.06      609.40     23.15 o 
   5   0   6     4742.45     4358.49    107.37 o 
   6   0   6      437.94      401.90     23.22 o 
   7   0   6      588.96      586.64     31.41 o 
  -7   1   6       97.69      109.61     12.20 o 
  -6   1   6       11.60        6.23      5.48 o 
  -5   1   6        9.96       13.01      5.03 o 
  -4   1   6     1167.79     1207.83     28.49 o 
  -3   1   6        5.60        6.98      3.13 o 
  -2   1   6      116.33      136.56      4.07 o 
  -1   1   6     2002.77     2098.36     37.10 o 
   0   1   6     2844.53     2935.65     58.20 o 
   1   1   6     1088.71     1109.48     33.47 o 
   2   1   6      350.79      313.63      7.05 o 
   3   1   6      130.82      130.05      5.28 o 
   4   1   6      825.98      805.59     52.82 o 
   5   1   6      425.65      365.77     13.31 o 
   6   1   6       97.07       83.00      7.14 o 
   7   1   6       38.59       50.53     10.65 o 
  -7   2   6      470.47      482.82     22.22 o 
  -6   2   6       41.97       42.85     12.79 o 
  -5   2   6       47.65       52.17     11.58 o 
  -4   2   6     1140.63     1162.86     38.55 o 
  -3   2   6      631.32      653.41     14.43 o 
  -2   2   6     4023.32     4088.86     71.46 o 
  -1   2   6     1068.11     1020.29     19.36 o 
   0   2   6     3029.16     3021.22     82.75 o 
   1   2   6      277.64      251.33     29.40 o 
   2   2   6      652.37      620.54     16.05 o 
   3   2   6     3124.85     2883.86     73.68 o 
   4   2   6      220.73      184.57     12.23 o 
   5   2   6      988.33      994.36     44.70 o 
   6   2   6      101.23      105.02     11.78 o 
   7   2   6      133.19      133.00     11.38 o 
  -7   3   6        0.97        0.73     16.52 o 
  -6   3   6        6.29        9.40      5.92 o 
  -5   3   6        0.61        0.00      3.60 o 
  -4   3   6        4.51        5.20      3.37 o 
  -3   3   6      626.82      715.39     15.83 o 
  -2   3   6      232.77      274.86      8.39 o 
  -1   3   6      466.65      455.65      9.03 o 
   0   3   6      251.36      276.72      6.19 o 
   1   3   6       74.05       87.75      5.68 o 
   2   3   6      158.84      200.52     22.94 o 
   3   3   6       94.41      137.42      9.00 o 
   4   3   6       94.97      105.31      7.98 o 
   5   3   6       30.83       31.94      6.33 o 
   6   3   6        1.07        0.00      4.89 o 
   7   3   6        0.44        0.00      5.84 o 
  -7   4   6      120.81      118.71     18.63 o 
  -6   4   6      128.54      131.53      9.92 o 
  -5   4   6      205.80      187.18     10.13 o 
  -4   4   6      527.10      497.82     15.30 o 
  -3   4   6      263.81      260.70     13.65 o 
  -2   4   6     3408.10     3468.82    119.94 o 
  -1   4   6      193.86      191.45      6.95 o 
   0   4   6       51.52       53.65      7.19 o 
   1   4   6      492.18      393.41      9.27 o 
   2   4   6     1489.85     1396.20     43.02 o 
   3   4   6      748.96      665.94     36.58 o 
   4   4   6      799.92      734.49     51.03 o 
   5   4   6      284.30      255.71     19.12 o 
   6   4   6      173.41      156.09     17.86 o 
  -6   5   6        2.64       10.24      7.28 o 
  -5   5   6        6.64        5.32      4.83 o 
  -4   5   6      190.69      180.26      9.89 o 
  -3   5   6        0.81        1.94      3.07 o 
  -2   5   6       27.05       26.81      3.97 o 
  -1   5   6       66.03       73.27      4.25 o 
   0   5   6      276.28      313.48      9.69 o 
   1   5   6      669.34      681.25     14.68 o 
   2   5   6       30.54       39.38      4.59 o 
   3   5   6       47.13       47.50      9.20 o 
   4   5   6       12.12       15.72     11.95 o 
   5   5   6       38.28       35.42      7.76 o 
   6   5   6        0.27        0.00      5.94 o 
  -6   6   6       72.34       59.80     10.44 o 
  -5   6   6      128.72      143.46     10.49 o 
  -4   6   6      357.47      343.97     15.24 o 
  -3   6   6      189.26      193.08      8.12 o 
  -2   6   6        9.97       14.73      5.49 o 
  -1   6   6      153.72      154.63      7.77 o 
   0   6   6     1159.93     1159.23     21.17 o 
   1   6   6      392.63      379.21     15.23 o 
   2   6   6      572.75      482.92     23.51 o 
   3   6   6      321.05      293.20     31.80 o 
   4   6   6      239.26      225.08     12.89 o 
   5   6   6      135.40      137.53     27.32 o 
   6   6   6       37.55       42.10     12.67 o 
  -5   7   6        2.66        2.49      6.66 o 
  -4   7   6        2.64        5.62      5.12 o 
  -3   7   6      126.12      147.92      8.33 o 
  -2   7   6      191.59      186.47      8.05 o 
  -1   7   6       34.28       35.46      4.33 o 
   0   7   6       36.02       39.16      4.85 o 
   1   7   6       35.77       34.83      5.43 o 
   2   7   6        4.22       16.43      6.38 o 
   3   7   6       21.24       27.29      6.99 o 
   4   7   6       32.22       36.45     14.99 o 
   5   7   6        7.30        1.11      6.88 o 
  -4   8   6       26.47       24.64      8.27 o 
  -3   8   6      278.40      266.57     12.34 o 
  -2   8   6      720.39      683.53     17.36 o 
  -1   8   6       16.44       20.13      4.13 o 
   0   8   6      170.10      172.82     12.09 o 
   1   8   6       50.52       44.70     21.81 o 
   2   8   6       25.96       39.04      8.18 o 
   3   8   6       72.14       85.59     10.81 o 
   4   8   6      431.82      384.85     73.96 o 
  -3   9   6        0.25        1.26      6.98 o 
  -2   9   6        4.32        8.20      4.75 o 
  -1   9   6        1.64        4.99      4.90 o 
   0   9   6       25.52       26.41      6.56 o 
   1   9   6        1.54        2.28     12.43 o 
   2   9   6        4.10        1.60      7.03 o 
   3   9   6       28.15       32.82      8.84 o 
  -2  10   6       29.79       44.87     13.17 o 
  -1  10   6       27.29       24.47      8.50 o 
   0  10   6       35.88       47.39      9.54 o 
   1  10   6       32.48       29.50      9.04 o 
   2  10   6       79.45       86.65     11.93 o 
  -7   1   7      296.81      308.15     17.25 o 
  -6   1   7       44.72       56.21      8.47 o 
  -5   1   7       83.40       76.62      8.14 o 
  -4   1   7     2042.09     2078.38     48.06 o 
  -3   1   7     2370.33     2454.30     44.50 o 
  -2   1   7     3060.53     3255.42     50.61 o 
  -1   1   7      482.51      534.06     10.99 o 
   0   1   7      189.78      162.17      4.39 o 
   1   1   7     1040.70      883.64     44.59 o 
   2   1   7     3984.88     3960.15     67.30 o 
   3   1   7      193.41      169.07      5.36 o 
   4   1   7      687.08      633.50     13.66 o 
   5   1   7      261.95      261.82      9.78 o 
   6   1   7       38.70       45.77      5.74 o 
   7   1   7      351.06      350.60     16.66 o 
  -7   2   7       54.59       57.87     10.32 o 
  -6   2   7       19.31       19.02      5.59 o 
  -5   2   7       18.77       26.08      4.73 o 
  -4   2   7      288.19      336.54     11.65 o 
  -3   2   7      366.06      380.50      9.86 o 
  -2   2   7      354.19      338.80      8.66 o 
  -1   2   7        4.21        2.08      2.16 o 
   0   2   7      396.12      329.72     13.59 o 
   1   2   7      134.10      135.13      5.28 o 
   2   2   7       15.28       11.05      3.49 o 
   3   2   7      194.03      169.49     12.00 o 
   4   2   7      384.78      385.45     14.20 o 
   5   2   7       95.27      117.04      9.05 o 
   6   2   7        0.20        0.00      4.77 o 
   7   2   7        3.54        7.22      6.91 o 
  -7   3   7      251.72      293.66     28.35 o 
  -6   3   7      100.26      118.24     11.57 o 
  -5   3   7      102.74      126.92      8.56 o 
  -4   3   7      711.18      753.56     24.48 o 
  -3   3   7      157.82      151.83      6.85 o 
  -2   3   7     7417.12     7409.90    127.83 o 
  -1   3   7      746.84      701.53     12.83 o 
   0   3   7      479.76      525.50      9.62 o 
   1   3   7      203.44      172.96      9.24 o 
   2   3   7      692.09      515.71     39.00 o 
   3   3   7     1017.76      910.05    114.01 o 
   4   3   7      558.50      524.66     20.35 o 
   5   3   7      643.63      592.16     33.47 o 
   6   3   7      285.68      300.10     14.21 o 
   7   3   7      151.97      130.38     18.12 o 
  -6   4   7       94.17       96.04     13.51 o 
  -5   4   7        1.31        1.64      4.26 o 
  -4   4   7       18.85       20.67      4.68 o 
  -3   4   7      787.86      802.85     26.35 o 
  -2   4   7     3980.12     3791.34     67.59 o 
  -1   4   7     2891.68     2971.61     47.62 o 
   0   4   7     2192.78     2169.46     49.89 o 
   1   4   7      338.87      330.05      8.24 o 
   2   4   7      234.89      258.90     45.85 o 
   3   4   7       65.03       69.05     10.62 o 
   4   4   7       51.52       55.44      5.50 o 
   5   4   7        0.73        0.00      3.77 o 
   6   4   7       36.49       38.73     15.32 o 
  -6   5   7       95.15      102.05      9.57 o 
  -5   5   7      149.76      152.84     10.15 o 
  -4   5   7      374.06      384.94     13.87 o 
  -3   5   7     1099.60     1062.28     22.71 o 
  -2   5   7      630.64      640.23     20.33 o 
  -1   5   7        5.03        3.08      2.47 o 
   0   5   7     1048.99     1076.15     19.44 o 
   1   5   7      202.30      189.36      6.43 o 
   2   5   7     1697.89     1552.88     40.97 o 
   3   5   7      544.83      515.09     22.45 o 
   4   5   7      106.45       97.78      6.98 o 
   5   5   7       34.40       42.87      7.72 o 
   6   5   7       84.92       77.21     10.56 o 
  -6   6   7        0.17        0.00      7.16 o 
  -5   6   7        8.82       19.73      6.36 o 
  -4   6   7       27.58       32.70      6.91 o 
  -3   6   7      217.63      241.64     10.12 o 
  -2   6   7      448.74      429.08     11.90 o 
  -1   6   7      349.04      349.55     10.42 o 
   0   6   7       82.54       98.73      7.00 o 
   1   6   7       57.24       66.42      5.75 o 
   2   6   7       15.98       29.75      4.81 o 
   3   6   7       19.69       26.82      8.91 o 
   4   6   7       15.48       35.47      7.29 o 
   5   6   7        6.14        8.21      6.43 o 
   6   6   7        1.84        4.04      6.92 o 
  -5   7   7      116.67      121.46     12.29 o 
  -4   7   7       32.94       36.98     10.95 o 
  -3   7   7     1344.39     1294.90     27.89 o 
  -2   7   7       81.83      101.56      6.71 o 
  -1   7   7       31.42       23.45      4.04 o 
   0   7   7      292.02      289.84      9.68 o 
   1   7   7        3.08        0.00      4.27 o 
   2   7   7      254.58      226.35     12.24 o 
   3   7   7      195.66      188.90     12.51 o 
   4   7   7      235.55      206.94     13.90 o 
   5   7   7       99.68       95.69     11.62 o 
  -4   8   7        2.61        0.00      8.48 o 
  -3   8   7        7.08       12.63      4.83 o 
  -2   8   7       18.76       28.26      5.22 o 
  -1   8   7       75.83       69.95      9.92 o 
   0   8   7       43.91       46.02      6.16 o 
   1   8   7        2.05        6.02     12.00 o 
   2   8   7       12.55        4.62      6.37 o 
   3   8   7      103.29      108.49     21.12 o 
   4   8   7        0.00        3.70      8.98 o 
  -3   9   7       90.10       81.98     11.14 o 
  -2   9   7      112.53      132.21      9.77 o 
  -1   9   7       94.51       94.99      8.49 o 
   0   9   7      139.89      133.08     25.12 o 
   1   9   7       63.02       43.00     11.44 o 
   2   9   7       64.13       70.56     10.38 o 
   3   9   7       72.61       68.90     11.61 o 
  -1  10   7       20.08       18.51     15.16 o 
   0  10   7        0.15        3.35     10.63 o 
   1  10   7        3.08        0.00      6.82 o 
  -7   0   8       31.22       27.34     11.30 o 
  -6   0   8      147.64      166.06     18.68 o 
  -5   0   8      801.02      862.12     41.28 o 
  -4   0   8      691.85      692.08     32.94 o 
  -3   0   8     2967.59     3394.53     69.07 o 
  -2   0   8     1583.59     1753.71     44.52 o 
  -1   0   8      493.06      575.96     31.87 o 
   0   0   8      569.74      522.23     14.73 o 
   1   0   8     4569.54     4803.72    175.81 o 
   2   0   8     5681.76     5465.92    130.55 o 
   3   0   8        6.21        1.87      2.75 o 
   4   0   8     1576.56     1405.11     37.50 o 
   5   0   8       18.48       24.34      5.43 o 
   6   0   8       73.35       77.05     12.07 o 
   7   0   8      364.72      395.63     24.85 o 
  -7   1   8       70.37       64.53     10.13 o 
  -6   1   8        0.04        0.00      4.12 o 
  -5   1   8       42.12       38.20      6.99 o 
  -4   1   8       64.53       76.64      5.90 o 
  -3   1   8      538.79      579.34     13.07 o 
  -2   1   8       74.64       84.30      3.48 o 
  -1   1   8      333.43      342.09      7.67 o 
   0   1   8       10.78       14.88      1.81 o 
   1   1   8      725.01      677.94     41.44 o 
   2   1   8     1601.74     1693.20     30.13 o 
   3   1   8      436.27      487.70     10.74 o 
   4   1   8      227.29      248.76      7.43 o 
   5   1   8       70.31       73.95      6.14 o 
   6   1   8       17.91       11.56      4.71 o 
   7   1   8        0.61        0.10      6.34 o 
  -7   2   8      143.22      198.83     30.02 o 
  -6   2   8       92.74       88.98     10.29 o 
  -5   2   8       16.70       13.32     13.60 o 
  -4   2   8      771.84      761.29     20.16 o 
  -3   2   8     1007.38     1010.40     29.13 o 
  -2   2   8     4213.70     4300.19     75.28 o 
  -1   2   8     2052.00     2065.19     42.16 o 
   0   2   8     1278.16     1205.66     27.52 o 
   1   2   8      590.54      612.36     16.06 o 
   2   2   8     4860.91     4723.44    176.11 o 
   3   2   8     1243.32     1210.58     26.12 o 
   4   2   8      684.23      634.87     20.16 o 
   5   2   8       66.82       63.29      7.62 o 
   6   2   8      258.87      246.09     10.44 o 
   7   2   8      122.53      138.89     12.09 o 
  -7   3   8        4.49        6.19      7.30 o 
  -6   3   8        3.82        1.35     12.50 o 
  -5   3   8        0.98        0.00      4.05 o 
  -4   3   8       54.42       61.27      5.17 o 
  -3   3   8      662.21      627.57     14.60 o 
  -2   3   8       23.86       41.02      3.60 o 
  -1   3   8      481.10      477.25      9.54 o 
   0   3   8      703.66      749.88     19.07 o 
   1   3   8      133.13      129.54      7.31 o 
   2   3   8      241.51      220.26     20.71 o 
   3   3   8        2.50       11.91      4.33 o 
   4   3   8       15.37       13.71      4.99 o 
   5   3   8        1.01        0.00      4.73 o 
   6   3   8       61.72       59.76     11.06 o 
   7   3   8        0.13        0.00      6.39 o 
  -6   4   8       39.01       46.10      8.85 o 
  -5   4   8      199.43      207.63     10.61 o 
  -4   4   8       97.62      118.85      9.93 o 
  -3   4   8      877.66      775.19     17.43 o 
  -2   4   8     5141.69     4772.94     84.11 o 
  -1   4   8     2565.39     2626.62     42.53 o 
   0   4   8       92.25      132.53      4.79 o 
   1   4   8      178.62      164.03      5.40 o 
   2   4   8      822.31      678.71     17.21 o 
   3   4   8      597.14      553.19     34.76 o 
   4   4   8      275.88      259.87     11.91 o 
   5   4   8      123.79      127.65      8.24 o 
   6   4   8      222.11      212.70     22.31 o 
  -6   5   8       13.67       13.39      6.04 o 
  -5   5   8        0.18        1.67      4.45 o 
  -4   5   8       59.75       67.70      7.10 o 
  -3   5   8        9.95       11.94      3.75 o 
  -2   5   8      776.56      783.56     30.34 o 
  -1   5   8     1636.90     1675.36     28.66 o 
   0   5   8      130.47      147.28      5.99 o 
   1   5   8       10.82       12.43      3.62 o 
   2   5   8        0.88        0.60      3.92 o 
   3   5   8       23.87       28.08      5.79 o 
   4   5   8        4.68        3.89      3.99 o 
   5   5   8        0.43        0.00      5.96 o 
   6   5   8        8.11       11.78      6.71 o 
  -6   6   8       20.65       13.71      8.24 o 
  -5   6   8      212.13      208.66     11.91 o 
  -4   6   8      153.70      169.19     12.89 o 
  -3   6   8     1546.80     1476.85     30.52 o 
  -2   6   8       52.76       52.70      5.22 o 
  -1   6   8      141.79      147.60      6.17 o 
   0   6   8      514.24      501.34     15.40 o 
   1   6   8      457.67      438.25     14.52 o 
   2   6   8      687.72      605.80     20.94 o 
   3   6   8      412.28      374.53     25.55 o 
   4   6   8      116.66      116.87     11.25 o 
   5   6   8       12.18        7.63      6.63 o 
  -5   7   8        1.79        0.00      6.63 o 
  -4   7   8       48.90       52.64      7.43 o 
  -3   7   8       36.49       48.36      6.44 o 
  -2   7   8       44.85       38.59      5.14 o 
  -1   7   8       21.12        9.86      3.61 o 
   0   7   8        0.11        0.00      3.85 o 
   1   7   8      319.13      302.99     11.52 o 
   2   7   8       23.37       19.96      6.39 o 
   3   7   8       92.27       98.28     14.05 o 
   4   7   8        3.44        4.74      6.50 o 
   5   7   8        0.38        2.62      6.92 o 
  -4   8   8       10.32       10.30      7.40 o 
  -3   8   8      160.81      160.99      9.30 o 
  -2   8   8      218.04      216.00      9.38 o 
  -1   8   8      352.45      324.97     12.77 o 
   0   8   8      155.91      182.22     14.77 o 
   1   8   8       56.18       59.88      8.87 o 
   2   8   8      279.39      310.09     18.65 o 
   3   8   8       31.81       31.16      8.07 o 
   4   8   8       32.91       27.58     11.59 o 
  -3   9   8       30.11       28.05      8.64 o 
  -2   9   8       10.01        7.11      5.38 o 
  -1   9   8       16.17       12.83      5.62 o 
   0   9   8        0.02        2.09     17.96 o 
   1   9   8        3.11        4.44      7.06 o 
   2   9   8       50.08       34.52      8.79 o 
   3   9   8        1.87        0.00      7.30 o 
  -1  10   8       20.62       29.19     10.99 o 
   0  10   8       47.69       23.80     13.89 o 
   1  10   8       17.33       21.59      9.96 o 
  -7   1   9       21.76       30.67      8.28 o 
  -6   1   9      103.21      107.51     11.26 o 
  -5   1   9      254.72      258.81     13.67 o 
  -4   1   9      904.34      900.36     22.80 o 
  -3   1   9     2276.45     2287.74     40.35 o 
  -2   1   9      549.36      535.89     11.38 o 
  -1   1   9     1578.91     1645.11     29.38 o 
   0   1   9      658.64      694.44     13.35 o 
   1   1   9      683.21      601.36     38.73 o 
   2   1   9     9088.81     9458.42    158.46 o 
   3   1   9      387.30      354.05      8.60 o 
   4   1   9     2846.71     2638.91     54.36 o 
   5   1   9       30.38       32.64      6.34 o 
   6   1   9       36.40       33.46      6.97 o 
   7   1   9      120.94      122.54     11.51 o 
  -7   2   9        2.87        6.45      7.28 o 
  -6   2   9       33.69       23.49      7.14 o 
  -5   2   9        9.98        0.27      4.59 o 
  -4   2   9       52.87       69.33      5.13 o 
  -3   2   9        8.32        7.53      2.69 o 
  -2   2   9        7.60       13.76      2.58 o 
  -1   2   9       22.32       26.12      2.46 o 
   0   2   9      426.56      447.11     12.83 o 
   1   2   9      190.07      192.53      6.69 o 
   2   2   9       51.42       32.72      3.73 o 
   3   2   9       93.58       84.09      6.34 o 
   4   2   9      914.96      852.13     20.75 o 
   5   2   9      730.42      686.59     18.34 o 
   6   2   9       24.55       21.75      5.33 o 
   7   2   9       28.40       33.52      8.13 o 
  -7   3   9      151.70      184.71     16.10 o 
  -6   3   9       60.97       52.25      9.05 o 
  -5   3   9      550.20      557.24     16.30 o 
  -4   3   9       26.69       34.51      4.41 o 
  -3   3   9      907.05      887.35     19.16 o 
  -2   3   9      455.71      467.16     11.40 o 
  -1   3   9     3979.21     3903.99     61.44 o 
   0   3   9       47.98       35.70      2.62 o 
   1   3   9     1353.30     1341.42     36.45 o 
   2   3   9      823.73      702.07     49.15 o 
   3   3   9     1499.32     1342.43     83.87 o 
   4   3   9      182.87      174.19     21.21 o 
   5   3   9       29.46       25.34      8.02 o 
   6   3   9      474.96      440.84     16.80 o 
  -6   4   9       21.09       19.92      8.40 o 
  -5   4   9        2.13        4.30      4.77 o 
  -4   4   9       17.74       13.92      3.59 o 
  -3   4   9       10.21       17.30      3.72 o 
  -2   4   9       41.52       41.83      4.51 o 
  -1   4   9       54.29       52.98      3.44 o 
   0   4   9      279.45      251.78      6.06 o 
   1   4   9       15.11       22.05      3.70 o 
   2   4   9        0.59        1.48      3.96 o 
   3   4   9      154.07      147.87     12.26 o 
   4   4   9       15.32       13.55      5.79 o 
   5   4   9        0.11        0.00      4.69 o 
   6   4   9        6.62        5.50      6.24 o 
  -6   5   9       86.16       80.01     11.12 o 
  -5   5   9      188.61      184.95     11.09 o 
  -4   5   9      277.00      293.60     10.39 o 
  -3   5   9      234.52      235.85      8.71 o 
  -2   5   9      267.47      278.61     10.51 o 
  -1   5   9      317.46      316.70      9.26 o 
   0   5   9      599.78      638.79     12.27 o 
   1   5   9     1514.12     1436.77     56.89 o 
   2   5   9     1622.01     1501.20     76.76 o 
   3   5   9      501.22      464.54     32.22 o 
   4   5   9      261.74      237.44     20.60 o 
   5   5   9        0.95        2.40      5.71 o 
   6   5   9       36.51       25.83      7.80 o 
  -6   6   9        0.85        0.00     10.08 o 
  -5   6   9        9.80        9.18      5.62 o 
  -4   6   9       26.42       29.78      5.76 o 
  -3   6   9        1.92       18.37      4.42 o 
  -2   6   9       98.83      110.83      6.81 o 
  -1   6   9       41.71       47.03      8.02 o 
   0   6   9        7.55       13.37      4.15 o 
   1   6   9       18.89        9.84      4.22 o 
   2   6   9       34.64       51.00      7.26 o 
   3   6   9        0.62        7.34      5.44 o 
   4   6   9       45.15       46.93      8.27 o 
   5   6   9        0.71        0.00      5.67 o 
  -5   7   9       17.62       17.62      9.37 o 
  -4   7   9      119.34      133.22     10.20 o 
  -3   7   9      339.26      345.98     17.87 o 
  -2   7   9      239.63      230.42      9.12 o 
  -1   7   9      180.73      193.09     10.44 o 
   0   7   9      369.85      366.98     12.73 o 
   1   7   9       67.85       67.84      6.82 o 
   2   7   9      144.16      146.68      9.26 o 
   3   7   9      177.68      176.07     13.00 o 
   4   7   9      195.28      207.57     23.46 o 
   5   7   9       74.40       77.62     10.95 o 
  -4   8   9        5.34        2.77      5.66 o 
  -3   8   9        6.47        6.11      6.57 o 
  -2   8   9       24.77       25.24      6.02 o 
  -1   8   9       36.53       49.29      6.89 o 
   0   8   9        1.35        0.00      4.43 o 
   1   8   9       63.62       64.82      8.80 o 
   2   8   9       21.11       11.25      6.73 o 
   3   8   9        3.99        4.18      6.33 o 
   4   8   9      108.23       91.12     13.91 o 
  -3   9   9       64.40       71.12      8.72 o 
  -2   9   9       37.09       39.07      6.87 o 
  -1   9   9       84.76      101.49      9.09 o 
   0   9   9       25.59       37.23     10.51 o 
   1   9   9      129.39      124.99     12.23 o 
   2   9   9       25.28       25.15      8.28 o 
   3   9   9      367.62      361.55     46.88 o 
  -1  10   9        1.41        2.88      6.94 o 
   0  10   9        8.28       13.55     12.21 o 
   1  10   9        0.92        3.54      7.37 o 
  -7   0  10        4.85       12.83     10.01 o 
  -6   0  10       55.34       81.55     14.75 o 
  -5   0  10      733.24      811.46     39.98 o 
  -4   0  10     2450.21     2523.15     96.30 o 
  -3   0  10     1779.51     1778.52     37.83 o 
  -2   0  10      109.39      110.52      6.27 o 
  -1   0  10      452.37      425.00     13.29 o 
   0   0  10       21.02       23.42      3.23 o 
   1   0  10     1572.67     1548.86     77.00 o 
   2   0  10     4440.23     4637.71    111.84 o 
   3   0  10        5.36        2.84      3.19 o 
   4   0  10     1711.39     1600.74     42.34 o 
   5   0  10      178.45      156.01     13.46 o 
   6   0  10      109.18      104.48     13.50 o 
   7   0  10      222.12      240.33     19.54 o 
  -7   1  10       67.64       70.03     10.77 o 
  -6   1  10       35.35       46.39      8.58 o 
  -5   1  10       36.54       35.74      7.08 o 
  -4   1  10       34.12       28.76      4.56 o 
  -3   1  10      110.62      111.76      4.58 o 
  -2   1  10      703.54      712.27     13.67 o 
  -1   1  10      130.83      132.44      4.63 o 
   0   1  10      437.75      445.87     13.01 o 
   1   1  10       18.34       18.46      3.08 o 
   2   1  10      309.17      373.52      8.79 o 
   3   1  10        0.00        0.00      2.07 o 
   4   1  10      421.03      436.36     12.90 o 
   5   1  10       23.63       24.58      4.65 o 
   6   1  10       18.11       22.93      6.52 o 
   7   1  10        1.25        2.98      6.75 o 
  -7   2  10       42.44       66.39      9.22 o 
  -6   2  10      134.53      159.49     13.55 o 
  -5   2  10      248.21      248.08     13.85 o 
  -4   2  10      768.96      755.30     17.64 o 
  -3   2  10      181.45      204.73      7.19 o 
  -2   2  10     1342.02     1407.95     23.57 o 
  -1   2  10       27.56       48.16      3.85 o 
   0   2  10     1630.56     1646.72     36.09 o 
   1   2  10     1216.41     1161.17     38.81 o 
   2   2  10     1091.18      964.43     41.76 o 
   3   2  10      993.92      990.60     22.95 o 
   4   2  10     2017.18     1913.79     41.13 o 
   5   2  10       14.64       15.00      4.59 o 
   6   2  10      354.39      331.54     12.39 o 
   7   2  10       90.90       84.10     11.66 o 
  -7   3  10        0.04        5.34      7.49 o 
  -6   3  10        0.03        0.00      4.93 o 
  -5   3  10       36.79       45.27      8.18 o 
  -4   3  10       14.40       14.07      3.91 o 
  -3   3  10       13.93       15.79      3.41 o 
  -2   3  10      450.55      451.52     11.29 o 
  -1   3  10       95.75       75.44      4.76 o 
   0   3  10       70.79       94.52      4.02 o 
   1   3  10       22.60       24.97      3.60 o 
   2   3  10        5.34        3.51      3.03 o 
   3   3  10      150.07      152.95      7.11 o 
   4   3  10       11.86        9.87      7.66 o 
   5   3  10      140.80      146.00     10.68 o 
   6   3  10       70.22       72.05      7.46 o 
  -6   4  10      107.16      102.87     11.61 o 
  -5   4  10      629.08      637.55     35.08 o 
  -4   4  10      215.92      228.57      9.10 o 
  -3   4  10       28.93       36.25      4.34 o 
  -2   4  10      498.66      466.13     20.68 o 
  -1   4  10      968.33      968.36     22.05 o 
   0   4  10      686.91      670.78     13.25 o 
   1   4  10     1306.29     1284.90     42.49 o 
   2   4  10      918.65      774.19     53.06 o 
   3   4  10      467.36      440.80     53.51 o 
   4   4  10      107.05      122.57      9.46 o 
   5   4  10      140.13      133.96     16.69 o 
   6   4  10      308.40      285.94     14.50 o 
  -6   5  10        0.15        0.00      7.30 o 
  -5   5  10       24.48       34.35      6.61 o 
  -4   5  10     1014.79      992.22     44.92 o 
  -3   5  10      762.98      719.08     17.24 o 
  -2   5  10       10.64       13.83      3.68 o 
  -1   5  10       73.19       74.02      4.38 o 
   0   5  10        0.49        0.00      2.35 o 
   1   5  10       30.32       38.21      4.70 o 
   2   5  10        0.31        1.39      3.63 o 
   3   5  10        0.11        2.03      6.19 o 
   4   5  10       20.09       19.11      5.82 o 
   5   5  10        0.14        8.24      8.38 o 
   6   5  10        5.59        1.29      7.95 o 
  -5   6  10       92.30       93.19      9.19 o 
  -4   6  10      352.79      336.99     11.60 o 
  -3   6  10     1833.84     1660.33     36.34 o 
  -2   6  10      451.81      421.21     12.21 o 
  -1   6  10      219.16      202.66      7.94 o 
   0   6  10       12.89       14.06      4.34 o 
   1   6  10      722.38      709.88     18.98 o 
   2   6  10      285.26      257.91     10.27 o 
   3   6  10     1017.73      904.65     42.93 o 
   4   6  10      111.48      134.74     16.69 o 
   5   6  10      143.99      137.22     12.59 o 
  -5   7  10        2.42        8.46      7.19 o 
  -4   7  10        0.00        3.96      4.46 o 
  -3   7  10       44.71       64.23      6.31 o 
  -2   7  10       35.28       41.73      5.38 o 
  -1   7  10      102.92      126.14      8.76 o 
   0   7  10       16.67       14.94      5.00 o 
   1   7  10        0.02        0.00      3.99 o 
   2   7  10        5.13        6.71      4.67 o 
   3   7  10        3.23        0.00      5.62 o 
   4   7  10        7.46       13.02      7.12 o 
   5   7  10       37.97       41.72      9.39 o 
  -4   8  10       22.35       14.77      6.49 o 
  -3   8  10       89.91       81.14      7.41 o 
  -2   8  10       20.71       23.61      6.18 o 
  -1   8  10      414.95      411.14     20.08 o 
   0   8  10       96.18      103.04      8.18 o 
   1   8  10      222.86      218.66     10.42 o 
   2   8  10       26.47       24.97      8.26 o 
   3   8  10      167.36      162.42     13.27 o 
   4   8  10       11.85       12.37      9.07 o 
  -3   9  10        0.81        6.50      5.93 o 
  -2   9  10        1.62        7.44      5.71 o 
  -1   9  10        0.00        4.69      5.22 o 
   0   9  10        0.72        0.00      5.76 o 
   1   9  10        0.00        2.14     15.68 o 
   2   9  10        6.37        4.78      9.67 o 
   3   9  10       11.37       18.87      8.40 o 
   0  10  10       42.01       58.66     15.32 o 
  -7   1  11       15.29        4.99     15.63 o 
  -6   1  11      113.07      118.17     11.54 o 
  -5   1  11      521.36      584.67     40.01 o 
  -4   1  11     1088.78     1114.28     43.01 o 
  -3   1  11     1339.40     1434.72     24.52 o 
  -2   1  11      152.57      147.05      5.29 o 
  -1   1  11      153.59      258.38     29.60 o 
   0   1  11     2631.17     2668.93     46.32 o 
   1   1  11     5978.78     5554.56    347.00 o 
   2   1  11       80.82       57.87      3.57 o 
   3   1  11      602.72      580.71     12.73 o 
   4   1  11      163.15      152.35      9.79 o 
   5   1  11      360.73      365.02     15.13 o 
   6   1  11      273.80      254.37     13.29 o 
   7   1  11      219.28      216.64     14.60 o 
  -7   2  11        3.28        7.73      7.79 o 
  -6   2  11       20.64       15.92      7.81 o 
  -5   2  11       43.32       38.12      7.54 o 
  -4   2  11       12.51       12.69      3.67 o 
  -3   2  11      204.37      223.85      7.66 o 
  -2   2  11      275.92      303.18      9.34 o 
  -1   2  11     2084.16     2357.83     41.65 o 
   0   2  11      242.10      255.85      6.74 o 
   1   2  11      907.99      930.90     33.46 o 
   2   2  11      313.46      317.78     23.69 o 
   3   2  11      319.81      306.79     13.37 o 
   4   2  11      103.21      127.26      8.38 o 
   5   2  11        8.85        6.54      4.03 o 
   6   2  11        6.50       10.64     12.43 o 
  -6   3  11       67.08       77.42     10.84 o 
  -5   3  11      578.32      550.50     22.60 o 
  -4   3  11      703.60      725.30     25.32 o 
  -3   3  11      126.46      132.75      6.58 o 
  -2   3  11     2493.92     2513.22     58.04 o 
  -1   3  11      240.43      214.48     17.73 o 
   0   3  11      270.23      234.84      6.39 o 
   1   3  11     1004.39      945.65     39.89 o 
   2   3  11      130.25      131.03      6.64 o 
   3   3  11      568.81      480.21     27.46 o 
   4   3  11       34.06       50.81      9.03 o 
   5   3  11      310.53      310.49     11.59 o 
   6   3  11      441.12      443.79     15.09 o 
  -6   4  11        8.76        9.59      7.00 o 
  -5   4  11       98.45      117.49      9.24 o 
  -4   4  11      698.25      653.72     17.90 o 
  -3   4  11     1013.14     1013.79     22.50 o 
  -2   4  11      366.60      375.78     10.52 o 
  -1   4  11        2.68        4.18      2.39 o 
   0   4  11        0.40        0.00      1.83 o 
   1   4  11      226.09      238.93     11.19 o 
   2   4  11       34.83       52.17      8.21 o 
   3   4  11       13.22       12.02      5.19 o 
   4   4  11      242.18      225.72     27.68 o 
   5   4  11       11.46       14.20      4.64 o 
   6   4  11        0.32        0.00      4.49 o 
  -6   5  11       90.92       92.39     12.36 o 
  -5   5  11      103.37      109.06      9.26 o 
  -4   5  11      864.29      838.99     20.05 o 
  -3   5  11      581.43      558.15     14.61 o 
  -2   5  11       45.24       51.83      6.12 o 
  -1   5  11       12.24       15.57      2.98 o 
   0   5  11      135.27      136.16      7.12 o 
   1   5  11      724.58      642.49     18.39 o 
   2   5  11      623.72      580.78     18.82 o 
   3   5  11      599.70      528.29     24.20 o 
   4   5  11      164.16      161.66     10.36 o 
   5   5  11      207.66      198.94      9.77 o 
   6   5  11       73.05       79.30      8.23 o 
  -5   6  11        3.05        1.13      4.99 o 
  -4   6  11       60.95       62.70      6.45 o 
  -3   6  11      334.61      310.09     10.84 o 
  -2   6  11      143.93      144.17      7.68 o 
  -1   6  11       98.96      104.28      9.66 o 
   0   6  11      127.10      130.34      7.62 o 
   1   6  11       31.99       39.75      5.64 o 
   2   6  11      316.32      292.40     11.09 o 
   3   6  11       30.13       32.07      5.97 o 
   4   6  11        3.38        0.00      4.33 o 
   5   6  11        0.13        0.56      6.30 o 
  -5   7  11        8.35       12.23      6.43 o 
  -4   7  11      296.93      284.09     11.10 o 
  -3   7  11      257.97      268.31     10.36 o 
  -2   7  11        5.43        0.00      3.59 o 
  -1   7  11      481.06      499.85     16.23 o 
   0   7  11      184.40      179.40     10.75 o 
   1   7  11      450.72      416.97     13.96 o 
   2   7  11      101.17      108.07      7.98 o 
   3   7  11        0.78        5.22      8.52 o 
   4   7  11       77.38       67.88      9.99 o 
  -4   8  11        1.09        0.79      4.58 o 
  -3   8  11        1.03        1.64      4.55 o 
  -2   8  11        1.68        0.00      5.00 o 
  -1   8  11       37.47       34.68      6.70 o 
   0   8  11       12.11        8.71      7.66 o 
   1   8  11       13.23       13.13     10.08 o 
   2   8  11        0.40        1.62     10.32 o 
   3   8  11       10.19       11.20     10.10 o 
   4   8  11       44.35       48.23      9.57 o 
  -3   9  11       11.22       10.23      6.30 o 
  -2   9  11       40.49       39.89      7.24 o 
  -1   9  11      160.87      150.77     36.63 o 
   0   9  11       13.52       14.07      7.12 o 
   1   9  11       70.09       66.11     10.12 o 
   2   9  11       77.02       82.67     11.04 o 
  -7   0  12       40.21       45.30     14.84 o 
  -6   0  12       38.53       37.11     12.45 o 
  -5   0  12      508.13      532.48     30.55 o 
  -4   0  12     1770.09     1727.94     47.07 o 
  -3   0  12     2178.76     2210.96     57.27 o 
  -2   0  12      366.34      353.10     12.54 o 
  -1   0  12      125.85      147.90     23.39 o 
   0   0  12      566.25      548.83     16.51 o 
   1   0  12     6608.50     6492.29    162.90 o 
   2   0  12     1580.54     1753.41     45.17 o 
   3   0  12      230.34      217.74     11.52 o 
   4   0  12       67.56       89.88     11.54 o 
   5   0  12       33.00       31.22      9.10 o 
   6   0  12      161.44      169.90     17.14 o 
  -7   1  12        0.93        4.08      7.50 o 
  -6   1  12       59.98       59.86     13.43 o 
  -5   1  12       27.99       31.94      7.45 o 
  -4   1  12       54.90       68.66      8.19 o 
  -3   1  12       51.35       53.85      4.20 o 
  -2   1  12       23.07       20.97      3.95 o 
  -1   1  12     1096.82     1243.88     28.00 o 
   0   1  12      251.36      262.75     11.18 o 
   1   1  12      368.50      457.16     15.69 o 
   2   1  12      705.69      787.01     15.89 o 
   3   1  12      187.90      181.70      7.76 o 
   4   1  12       19.73       16.51      4.25 o 
   5   1  12        0.18        3.51      4.85 o 
   6   1  12        4.79        1.00      5.80 o 
  -7   2  12       60.84       79.71     19.08 o 
  -6   2  12      246.11      255.81     39.60 o 
  -5   2  12      107.52      100.33     13.79 o 
  -4   2  12      647.40      636.14     32.49 o 
  -3   2  12      402.98      423.31     12.24 o 
  -2   2  12     1253.93     1372.15     25.88 o 
  -1   2  12       51.61       46.74      4.89 o 
   0   2  12     1848.35     1904.11     34.03 o 
   1   2  12     2558.14     2400.39     83.62 o 
   2   2  12      140.73      127.60      6.49 o 
   3   2  12      711.85      653.66     16.94 o 
   4   2  12        1.84        2.83      3.61 o 
   5   2  12      445.60      397.82     13.21 o 
   6   2  12      302.05      326.65     15.51 o 
  -6   3  12        0.10        0.00      5.99 o 
  -5   3  12        0.32        9.61      9.17 o 
  -4   3  12      107.45      129.63      7.87 o 
  -3   3  12       19.14       14.96      5.48 o 
  -2   3  12      237.93      259.82     10.71 o 
  -1   3  12        9.33        8.80      2.35 o 
   0   3  12       85.41       67.94      3.72 o 
   1   3  12        1.72        5.24      3.06 o 
   2   3  12        0.06        0.00      3.07 o 
   3   3  12      275.00      248.08     11.88 o 
   4   3  12      153.28      161.52      9.45 o 
   5   3  12       13.36       16.46      4.86 o 
   6   3  12        0.39        0.00      5.20 o 
  -6   4  12      114.10      136.46     13.64 o 
  -5   4  12      279.37      341.81     28.08 o 
  -4   4  12      850.09      862.45     26.06 o 
  -3   4  12       14.48       11.82      3.58 o 
  -2   4  12     1061.35     1048.58     22.10 o 
  -1   4  12      407.78      386.97     11.85 o 
   0   4  12     1520.85     1455.62     32.50 o 
   1   4  12     1661.78     1586.87     73.10 o 
   2   4  12      660.88      604.60     22.39 o 
   3   4  12      295.61      288.75     13.43 o 
   4   4  12      236.43      228.14      9.49 o 
   5   4  12      249.93      249.56     11.36 o 
   6   4  12      291.56      286.01     11.97 o 
  -6   5  12       19.22       18.71      8.54 o 
  -5   5  12        3.96        3.62      5.22 o 
  -4   5  12      127.60      137.83      8.03 o 
  -3   5  12        1.26        1.15      3.44 o 
  -2   5  12      216.50      204.78      8.15 o 
  -1   5  12      128.35      114.35      6.91 o 
   0   5  12        6.34        5.76      3.54 o 
   1   5  12        5.42       12.37      3.31 o 
   2   5  12      179.33      173.60      7.08 o 
   3   5  12       39.71       48.80      5.05 o 
   4   5  12       61.93       65.39      6.88 o 
   5   5  12       93.66       95.33     10.66 o 
  -5   6  12       22.98       16.68      6.20 o 
  -4   6  12      233.73      225.48     14.54 o 
  -3   6  12      914.02      825.97     19.91 o 
  -2   6  12      345.32      341.78     11.05 o 
  -1   6  12       18.74       23.44      6.16 o 
   0   6  12      215.12      208.01      9.19 o 
   1   6  12      430.97      388.80     17.04 o 
   2   6  12      106.44       95.69      7.39 o 
   3   6  12       27.22       20.42      9.57 o 
   4   6  12      317.42      264.55     17.37 o 
   5   6  12       82.48       93.28     17.09 o 
  -5   7  12       17.01       14.62      6.68 o 
  -4   7  12        1.25        9.49      5.00 o 
  -3   7  12      198.49      197.23      9.94 o 
  -2   7  12       10.28        9.72      5.35 o 
  -1   7  12       10.76       19.05      6.29 o 
   0   7  12       75.61       79.94      7.31 o 
   1   7  12       39.38       43.36      6.35 o 
   2   7  12       42.85       49.87      6.30 o 
   3   7  12      367.24      354.27     13.16 o 
   4   7  12        8.66        0.00      6.68 o 
  -4   8  12       80.86       74.03      7.57 o 
  -3   8  12       23.24       31.29      6.73 o 
  -2   8  12       14.95       14.92      5.95 o 
  -1   8  12      207.57      213.63     22.63 o 
   0   8  12      156.78      165.69     12.57 o 
   1   8  12      105.97      112.96      8.73 o 
   2   8  12      310.01      282.64     15.14 o 
   3   8  12       20.68       23.95      8.00 o 
  -2   9  12        0.04        4.25      5.97 o 
  -1   9  12        1.07        0.00      5.87 o 
   0   9  12       70.00       62.52      9.52 o 
   1   9  12       12.73        7.29      7.09 o 
   2   9  12        1.56        2.23      7.19 o 
  -7   1  13       23.49       28.23      9.29 o 
  -6   1  13      171.85      176.30     17.05 o 
  -5   1  13      238.45      229.62     13.94 o 
  -4   1  13      747.04      730.96     29.05 o 
  -3   1  13      640.22      624.85     14.25 o 
  -2   1  13      998.17      979.27     19.56 o 
  -1   1  13       48.93       45.16      4.79 o 
   0   1  13      983.97      948.78     20.98 o 
   1   1  13     3693.67     3563.02    215.15 o 
   2   1  13     1358.11     1280.47     39.44 o 
   3   1  13      630.68      624.90     16.52 o 
   4   1  13      309.75      281.05     10.28 o 
   5   1  13      123.82      136.53     10.32 o 
   6   1  13      166.89      148.36     11.61 o 
  -6   2  13        4.07        5.75      6.99 o 
  -5   2  13        1.13        5.24      6.01 o 
  -4   2  13       88.62       79.96      8.34 o 
  -3   2  13       23.96       22.44      4.02 o 
  -2   2  13        3.53        6.76      2.31 o 
  -1   2  13        3.79       18.58      6.39 o 
   0   2  13       17.60       21.92      2.65 o 
   1   2  13       63.52       79.18      7.47 o 
   2   2  13      648.27      704.08     33.49 o 
   3   2  13      343.80      325.06     19.25 o 
   4   2  13        0.10        0.00      3.77 o 
   5   2  13       14.23       25.63      5.39 o 
   6   2  13        0.42        2.63      6.35 o 
  -6   3  13      146.53      154.95     14.67 o 
  -5   3  13      683.75      665.60     74.82 o 
  -4   3  13        7.03       10.43      3.49 o 
  -3   3  13       48.46       53.64      4.83 o 
  -2   3  13      844.77      861.57     21.48 o 
  -1   3  13     1345.22     1430.53     36.98 o 
   0   3  13     2606.10     2558.72     54.34 o 
   1   3  13     1836.83     1711.10     86.76 o 
   2   3  13      136.35      143.89      7.23 o 
   3   3  13      793.59      772.63     36.66 o 
   4   3  13       43.46       56.26      6.85 o 
   5   3  13      106.20      116.61      9.32 o 
   6   3  13      365.91      351.77     25.26 o 
  -6   4  13        3.99        0.00      6.58 o 
  -5   4  13        0.17       10.23      6.30 o 
  -4   4  13       64.57       75.78      8.65 o 
  -3   4  13      152.35      182.10      8.77 o 
  -2   4  13      157.52      147.04      8.35 o 
  -1   4  13        0.14        3.09      2.95 o 
   0   4  13       17.64       19.61      3.06 o 
   1   4  13      171.74      183.04      9.33 o 
   2   4  13        1.74        4.96      3.86 o 
   3   4  13      481.58      460.66     15.00 o 
   4   4  13      793.15      743.22     23.05 o 
   5   4  13       76.78       78.11     10.52 o 
   6   4  13       56.91       55.83      7.23 o 
  -6   5  13       63.65       47.45     11.32 o 
  -5   5  13      107.20      119.35     13.35 o 
  -4   5  13      248.46      247.00     14.99 o 
  -3   5  13      162.22      184.12      8.75 o 
  -2   5  13      190.29      190.31     11.35 o 
  -1   5  13      215.57      211.66      8.75 o 
   0   5  13      378.75      363.37     11.82 o 
   1   5  13      608.76      570.82     28.13 o 
   2   5  13      981.49      886.70     34.90 o 
   3   5  13      209.88      191.50      7.71 o 
   4   5  13       46.20       54.71      6.36 o 
   5   5  13      135.18      136.79      7.97 o 
  -5   6  13       12.70       16.59      6.44 o 
  -4   6  13        4.21       10.69      4.39 o 
  -3   6  13       84.32       77.36      8.81 o 
  -2   6  13       78.77       89.32      6.57 o 
  -1   6  13       16.99       25.90      6.37 o 
   0   6  13       69.36       64.94      6.41 o 
   1   6  13       12.70       26.37      6.71 o 
   2   6  13       62.91       70.49      6.88 o 
   3   6  13      162.66      165.00      7.67 o 
   4   6  13       91.03       82.99      9.40 o 
   5   6  13       39.01       38.03      9.67 o 
  -4   7  13      235.17      204.04     17.61 o 
  -3   7  13      102.87      112.44      8.87 o 
  -2   7  13       98.08      105.16      8.99 o 
  -1   7  13       58.96       90.48      9.71 o 
   0   7  13      517.74      518.72     20.29 o 
   1   7  13      101.20      104.35      7.95 o 
   2   7  13      697.31      621.50     18.34 o 
   3   7  13        1.96        4.09      3.73 o 
   4   7  13       81.12       83.60     10.90 o 
  -3   8  13       54.05       48.13      7.81 o 
  -2   8  13        0.93        6.08      5.76 o 
  -1   8  13        9.30       11.68      8.60 o 
   0   8  13       13.25       19.61      7.03 o 
   1   8  13        2.02        0.00      4.65 o 
   2   8  13       24.16       14.61      5.56 o 
   3   8  13        1.29        6.71      6.91 o 
  -2   9  13       93.98      112.60     13.66 o 
  -1   9  13       62.25       66.06     14.05 o 
   0   9  13      124.95      140.30     12.63 o 
   1   9  13        1.07        0.00     10.06 o 
   2   9  13       90.40      104.08     12.79 o 
  -6   0  14      110.88      149.59     19.87 o 
  -5   0  14      401.71      414.92     26.91 o 
  -4   0  14      190.84      193.70     10.81 o 
  -3   0  14     2345.83     2395.04     61.94 o 
  -2   0  14      465.78      487.29     16.28 o 
  -1   0  14     2259.26     2380.54     60.12 o 
   0   0  14     2372.91     2429.64     60.81 o 
   1   0  14      552.49      466.86     14.89 o 
   2   0  14      815.37      884.62     25.47 o 
   3   0  14      592.42      640.27     29.88 o 
   4   0  14      443.80      475.31     25.33 o 
   5   0  14      303.01      320.02     20.93 o 
   6   0  14      202.21      221.28     18.68 o 
  -6   1  14       26.25       30.53      8.77 o 
  -5   1  14       58.01       62.88      9.28 o 
  -4   1  14       13.99       21.76      4.41 o 
  -3   1  14      314.45      345.37      9.68 o 
  -2   1  14       64.56       69.42      4.36 o 
  -1   1  14      873.70      910.11     18.21 o 
   0   1  14       37.41       39.04      3.29 o 
   1   1  14       35.15       27.97      2.91 o 
   2   1  14        3.02        0.95      3.12 o 
   3   1  14        5.49        6.54      4.04 o 
   4   1  14       41.26       56.48     14.65 o 
   5   1  14       12.23       16.18      6.48 o 
   6   1  14        0.99        0.00      5.13 o 
  -6   2  14      261.58      308.54     19.23 o 
  -5   2  14      890.85      879.70     62.32 o 
  -4   2  14       93.40      100.85      7.51 o 
  -3   2  14      493.79      455.13     14.03 o 
  -2   2  14      206.94      208.99      6.83 o 
  -1   2  14      945.88     1015.54     20.13 o 
   0   2  14     1586.99     1598.48     29.84 o 
   1   2  14     1106.99     1091.17     73.07 o 
   2   2  14       91.75       90.54     13.25 o 
   3   2  14      457.52      410.57     21.30 o 
   4   2  14      357.51      342.72     11.93 o 
   5   2  14      381.30      351.13     38.76 o 
   6   2  14      261.03      289.45     25.57 o 
  -6   3  14       16.10       15.26     14.94 o 
  -5   3  14      200.06      196.79     11.33 o 
  -4   3  14      315.06      322.56     21.04 o 
  -3   3  14       75.48       72.25      5.49 o 
  -2   3  14       20.27       16.82      3.90 o 
  -1   3  14        0.03        3.02      2.42 o 
   0   3  14        1.20        8.88      5.38 o 
   1   3  14      200.49      206.65     14.62 o 
   2   3  14       33.52       45.78      5.15 o 
   3   3  14      140.79      159.94      8.03 o 
   4   3  14        0.44        0.00      3.83 o 
   5   3  14        1.19        0.21      4.17 o 
   6   3  14        2.04        1.77      6.05 o 
  -6   4  14       59.51       48.20     10.25 o 
  -5   4  14      540.19      502.46     33.78 o 
  -4   4  14      325.38      342.74     24.87 o 
  -3   4  14       13.11       16.21      3.94 o 
  -2   4  14      164.68      198.39      8.80 o 
  -1   4  14      236.56      234.13      9.02 o 
   0   4  14      688.20      663.52     37.88 o 
   1   4  14      209.14      210.01     18.60 o 
   2   4  14     1810.06     1650.10     40.03 o 
   3   4  14      839.10      801.65     21.26 o 
   4   4  14      112.16      107.64      7.72 o 
   5   4  14       26.52       43.78      6.28 o 
   6   4  14      124.91      106.11      8.85 o 
  -5   5  14        3.90        5.60      4.74 o 
  -4   5  14       19.41       14.34      4.49 o 
  -3   5  14        6.83        2.65      3.75 o 
  -2   5  14      101.62      104.84      6.63 o 
  -1   5  14       76.44       79.64      8.56 o 
   0   5  14        0.05        0.00      3.45 o 
   1   5  14      130.33      124.64     13.64 o 
   2   5  14      307.12      280.99     16.22 o 
   3   5  14       13.13       20.56      7.97 o 
   4   5  14      304.14      282.33     11.30 o 
   5   5  14       46.39       46.56      6.81 o 
  -5   6  14        2.05        8.00      6.04 o 
  -4   6  14      299.49      271.81     11.97 o 
  -3   6  14       44.28       53.12      6.07 o 
  -2   6  14      337.11      324.73     14.68 o 
  -1   6  14      146.76      173.56     20.76 o 
   0   6  14      422.79      435.05     17.72 o 
   1   6  14      110.05      109.39      7.68 o 
   2   6  14      378.98      360.86     11.31 o 
   3   6  14        6.40        4.06      3.63 o 
   4   6  14      564.09      465.43     13.29 o 
   5   6  14      100.85      106.59      9.08 o 
  -4   7  14       56.33       59.81      7.11 o 
  -3   7  14        3.97       12.16      5.80 o 
  -2   7  14        0.64        0.00      4.99 o 
  -1   7  14       17.82       13.90      7.09 o 
   0   7  14        6.94        4.72      8.02 o 
   1   7  14        7.99       15.48      5.17 o 
   2   7  14       15.27       16.02      5.06 o 
   3   7  14       25.90       18.43      5.98 o 
   4   7  14        0.05        1.69      4.43 o 
  -3   8  14       33.85       32.80      8.03 o 
  -2   8  14      111.10      108.93     11.93 o 
  -1   8  14      116.03      132.48     12.14 o 
   0   8  14      136.29      139.50     12.01 o 
   1   8  14       74.21       86.57      8.14 o 
   2   8  14      126.58      139.99      9.67 o 
   3   8  14       18.66       24.41      7.91 o 
  -2   9  14        7.49       20.94      8.21 o 
  -1   9  14        6.66        0.00      8.07 o 
   0   9  14        1.23       10.21      7.02 o 
   1   9  14       10.89       19.98      7.54 o 
  -6   1  15      212.17      173.65     15.29 o 
  -5   1  15      347.79      323.20     16.85 o 
  -4   1  15      111.48      115.74      7.88 o 
  -3   1  15     1323.52     1318.47     27.71 o 
  -2   1  15       45.32       60.60      4.30 o 
  -1   1  15     1438.79     1397.08     26.46 o 
   0   1  15     1325.07     1227.15     27.86 o 
   1   1  15      296.41      281.60     13.18 o 
   2   1  15      234.33      224.91      8.73 o 
   3   1  15      174.71      171.83     10.66 o 
   4   1  15      646.12      639.13     22.24 o 
   5   1  15      462.21      485.57     22.58 o 
   6   1  15      139.06      147.54     12.27 o 
  -6   2  15        1.28        0.65      6.82 o 
  -5   2  15      201.61      215.88     11.15 o 
  -4   2  15      531.67      492.25     15.82 o 
  -3   2  15      240.68      233.75     21.27 o 
  -2   2  15       51.91       67.40      4.45 o 
  -1   2  15        0.10        1.39      2.26 o 
   0   2  15      194.78      201.85     10.01 o 
   1   2  15      113.34      139.91      7.18 o 
   2   2  15       40.15       43.03      5.03 o 
   3   2  15       25.69       27.55      4.93 o 
   4   2  15        7.15        7.86      4.46 o 
   5   2  15        0.35        8.37      5.48 o 
   6   2  15       19.03       23.96      7.50 o 
  -6   3  15      141.33      139.12     16.64 o 
  -5   3  15      807.13      757.45     53.73 o 
  -4   3  15      124.75      123.74      9.15 o 
  -3   3  15        1.79        3.54      3.65 o 
  -2   3  15      259.86      254.85      9.81 o 
  -1   3  15      894.02      880.41     19.23 o 
   0   3  15     2944.32     2907.10     59.27 o 
   1   3  15        8.24       10.41      3.81 o 
   2   3  15      682.53      644.23     43.14 o 
   3   3  15        7.42        9.91      4.32 o 
   4   3  15      276.44      278.09     15.50 o 
   5   3  15      240.77      239.76     10.57 o 
   6   3  15      343.25      314.96     38.40 o 
  -6   4  15        4.78        0.81     11.04 o 
  -5   4  15        0.57        7.61      4.83 o 
  -4   4  15        0.04        0.00      3.50 o 
  -3   4  15       21.03       12.29      3.82 o 
  -2   4  15       39.02       32.44      4.88 o 
  -1   4  15       83.09       92.41      6.44 o 
   0   4  15        2.65        3.01      4.32 o 
   1   4  15      128.67      111.32     12.01 o 
   2   4  15      396.46      377.68     15.61 o 
   3   4  15      147.51      166.94      8.90 o 
   4   4  15        2.00        8.32      4.56 o 
   5   4  15        0.01        0.00      4.51 o 
  -5   5  15      254.20      226.51     11.79 o 
  -4   5  15       72.28       67.98      6.34 o 
  -3   5  15      321.33      308.51     11.22 o 
  -2   5  15      133.51      151.09      8.86 o 
  -1   5  15      279.48      262.93     13.45 o 
   0   5  15      250.87      233.54     17.05 o 
   1   5  15      101.49       97.27      7.12 o 
   2   5  15       20.65       30.47      5.33 o 
   3   5  15      153.72      162.32      9.12 o 
   4   5  15      446.55      441.13     14.55 o 
   5   5  15      168.75      177.59     12.56 o 
  -5   6  15        8.21        2.58      8.58 o 
  -4   6  15        3.40        6.25      4.49 o 
  -3   6  15       54.78       49.46      5.80 o 
  -2   6  15        1.33        2.85      7.45 o 
  -1   6  15        0.22        2.36      5.18 o 
   0   6  15        8.19       13.03      6.17 o 
   1   6  15       11.68        8.11      4.67 o 
   2   6  15       72.51       67.32      6.94 o 
   3   6  15       24.43       31.45      5.85 o 
   4   6  15        1.69        8.14      4.26 o 
  -4   7  15       73.00       52.75      6.83 o 
  -3   7  15      119.27      104.75      9.68 o 
  -2   7  15       59.47       81.08     16.95 o 
  -1   7  15      223.81      227.84     21.88 o 
   0   7  15       63.23       82.61      9.54 o 
   1   7  15      312.16      282.98     11.71 o 
   2   7  15       20.76       21.41      9.72 o 
   3   7  15       36.23       39.47      6.99 o 
   4   7  15      257.03      237.83     11.65 o 
  -3   8  15       21.36       22.57      6.94 o 
  -2   8  15       37.91       42.68     19.85 o 
  -1   8  15       34.02       25.20      7.70 o 
   0   8  15       13.53       10.08      6.66 o 
   1   8  15       16.36       17.79     16.74 o 
   2   8  15        2.69        1.76      4.79 o 
   3   8  15        4.86        4.88      7.01 o 
  -1   9  15       56.01       51.21      9.77 o 
   0   9  15      104.06      101.83     17.31 o 
   1   9  15       46.63       34.52      8.66 o 
  -6   0  16       43.30       62.87     15.23 o 
  -5   0  16       77.91       62.44     13.74 o 
  -4   0  16      575.86      557.78     19.99 o 
  -3   0  16     1685.66     1667.61     45.40 o 
  -2   0  16       87.34       95.54     21.31 o 
  -1   0  16      583.07      592.70     19.02 o 
   0   0  16      627.07      625.46     32.30 o 
   1   0  16     1240.07     1220.90     54.85 o 
   2   0  16       99.43      114.42      7.78 o 
   3   0  16      183.95      209.78     17.19 o 
   4   0  16      768.34      851.30     39.07 o 
   5   0  16      214.33      233.63     18.96 o 
   6   0  16      118.72      143.99     17.57 o 
  -6   1  16       26.70       30.32      9.25 o 
  -5   1  16       17.39       18.96      5.86 o 
  -4   1  16        0.41        1.56      3.78 o 
  -3   1  16      155.38      138.33      6.52 o 
  -2   1  16      260.67      270.70      8.28 o 
  -1   1  16       67.92       92.81      4.92 o 
   0   1  16       78.55       96.41      4.91 o 
   1   1  16       61.55       69.38      4.18 o 
   2   1  16       53.75       71.06      5.95 o 
   3   1  16       19.40       23.10      5.11 o 
   4   1  16        3.63        3.57      5.79 o 
   5   1  16        2.02        0.00      5.95 o 
   6   1  16       10.85        5.26     10.46 o 
  -6   2  16      256.05      278.17     38.95 o 
  -5   2  16      645.49      629.37     29.27 o 
  -4   2  16        5.62        5.18      4.06 o 
  -3   2  16      228.45      230.08      9.83 o 
  -2   2  16      219.11      209.41      7.21 o 
  -1   2  16     1419.88     1354.72     26.14 o 
   0   2  16     1995.39     1882.89     52.02 o 
   1   2  16      831.25      805.98     30.35 o 
   2   2  16        3.41        5.20      3.84 o 
   3   2  16       56.98       69.91      6.49 o 
   4   2  16       28.45       46.75      6.01 o 
   5   2  16      601.94      618.31     22.70 o 
   6   2  16      173.40      188.09     13.87 o 
  -6   3  16        0.04        1.24      7.25 o 
  -5   3  16        3.30        9.49      4.96 o 
  -4   3  16        1.03        0.88      4.67 o 
  -3   3  16       47.52       49.99      7.74 o 
  -2   3  16       42.54       48.60      5.36 o 
  -1   3  16       10.92       19.41      4.01 o 
   0   3  16      312.51      345.06     11.02 o 
   1   3  16        6.98       14.47      4.14 o 
   2   3  16       12.11       17.00      4.56 o 
   3   3  16      143.68      160.71     14.53 o 
   4   3  16        1.49        0.00      4.21 o 
   5   3  16        1.95        1.28      7.37 o 
  -6   4  16       48.91       44.32     11.73 o 
  -5   4  16      187.73      190.50     14.29 o 
  -4   4  16      140.95      131.42      9.18 o 
  -3   4  16      176.74      190.48      9.51 o 
  -2   4  16      175.82      206.71      9.24 o 
  -1   4  16      936.82      941.52     29.57 o 
   0   4  16     1119.92     1015.52     86.31 o 
   1   4  16       23.15       19.61      4.53 o 
   2   4  16       42.31       63.01      8.90 o 
   3   4  16      306.08      282.95     14.37 o 
   4   4  16       92.21      103.17     12.07 o 
   5   4  16      206.26      205.56     10.16 o 
  -5   5  16        8.90        5.61      5.04 o 
  -4   5  16       21.56       13.94      4.52 o 
  -3   5  16       10.35       10.60      5.19 o 
  -2   5  16        0.44        0.00      3.53 o 
  -1   5  16      203.06      191.92     11.81 o 
   0   5  16        8.72       13.80      5.64 o 
   1   5  16      298.50      261.21     18.49 o 
   2   5  16     1458.69     1382.17     44.73 o 
   3   5  16      232.29      229.98     10.06 o 
   4   5  16        0.57        0.00      4.41 o 
   5   5  16        2.00        0.00      5.16 o 
  -5   6  16       32.10       35.62      6.95 o 
  -4   6  16       73.91       84.90      7.26 o 
  -3   6  16      190.04      201.95      9.71 o 
  -2   6  16      188.79      188.54     13.65 o 
  -1   6  16      309.83      331.60     15.75 o 
   0   6  16      184.21      202.72     12.38 o 
   1   6  16      573.49      513.59     20.34 o 
   2   6  16       97.09       91.88      7.89 o 
   3   6  16      119.72       88.29      6.44 o 
   4   6  16      373.60      334.25     14.49 o 
  -4   7  16        6.26        9.75      5.20 o 
  -3   7  16       16.12       10.05      6.20 o 
  -2   7  16        1.81        0.00      6.65 o 
  -1   7  16       12.69        5.36      6.04 o 
   0   7  16       65.71       56.45      8.94 o 
   1   7  16       12.93       19.30      5.35 o 
   2   7  16        5.70        2.67      4.32 o 
   3   7  16       28.79       18.42      5.74 o 
  -3   8  16       62.73       74.22      9.24 o 
  -2   8  16        0.98        2.05      7.10 o 
  -1   8  16      174.02      171.33     17.17 o 
   0   8  16       76.25       77.26     10.18 o 
   1   8  16       52.92       54.01      9.10 o 
   2   8  16       59.19       62.47      7.50 o 
  -6   1  17      346.60      340.68     19.32 o 
  -5   1  17        6.70        6.01      4.95 o 
  -4   1  17      312.50      290.31     11.72 o 
  -3   1  17      465.20      473.87     12.31 o 
  -2   1  17      463.07      461.08     12.76 o 
  -1   1  17     1587.08     1497.90     28.51 o 
   0   1  17      972.80      893.56     25.91 o 
   1   1  17      518.12      513.50     14.12 o 
   2   1  17       81.03       96.12      6.72 o 
   3   1  17      214.85      251.52     12.86 o 
   4   1  17      241.61      294.41     18.39 o 
   5   1  17      540.96      556.96     21.77 o 
   6   1  17      148.66      212.13     15.08 o 
  -6   2  17       22.76       31.31      9.59 o 
  -5   2  17       19.14       21.00      7.33 o 
  -4   2  17      134.14      118.39      8.38 o 
  -3   2  17      105.35      103.57      7.45 o 
  -2   2  17       87.27       92.37      6.72 o 
  -1   2  17        8.84        9.59      2.99 o 
   0   2  17       10.23       17.17      3.00 o 
   1   2  17      101.09      111.62     11.94 o 
   2   2  17        0.06        0.00      3.55 o 
   3   2  17       18.06       15.46      8.87 o 
   4   2  17       99.16      115.36      9.99 o 
   5   2  17       14.18        7.41      6.45 o 
  -6   3  17      196.12      182.33     16.16 o 
  -5   3  17      166.28      151.98     10.36 o 
  -4   3  17      119.38      115.25      8.46 o 
  -3   3  17       66.87       71.82      7.36 o 
  -2   3  17      374.28      382.27     12.90 o 
  -1   3  17      437.58      449.13     13.65 o 
   0   3  17     1347.08     1340.87     37.79 o 
   1   3  17      879.82      834.51     43.07 o 
   2   3  17      309.88      325.25     13.65 o 
   3   3  17      597.45      582.54     21.76 o 
   4   3  17        3.01        1.33      6.03 o 
   5   3  17      110.61      114.43     12.31 o 
  -5   4  17        0.05        3.13      4.81 o 
  -4   4  17       67.88       62.00      7.18 o 
  -3   4  17       13.50        9.86      4.57 o 
  -2   4  17       57.73       66.40      6.42 o 
  -1   4  17      135.68      131.15     10.30 o 
   0   4  17       38.50       42.59     10.49 o 
   1   4  17      219.10      233.97     19.17 o 
   2   4  17     1035.28     1001.83     70.21 o 
   3   4  17      212.98      211.49      9.79 o 
   4   4  17        0.70        0.00      4.38 o 
   5   4  17        0.38        0.00      4.79 o 
  -5   5  17       69.11       71.14      8.09 o 
  -4   5  17      126.82      127.15     14.18 o 
  -3   5  17      139.39      159.72     14.59 o 
  -2   5  17      182.13      168.39     12.39 o 
  -1   5  17      500.17      510.21     20.04 o 
   0   5  17       75.41       64.73      8.13 o 
   1   5  17      609.38      557.36     51.72 o 
   2   5  17      159.95      162.47      9.97 o 
   3   5  17       74.54       77.63      9.08 o 
   4   5  17       93.06       96.66      8.01 o 
   5   5  17       72.89       78.65      7.99 o 
  -4   6  17        2.02        5.52      4.63 o 
  -3   6  17        4.72        5.42      6.73 o 
  -2   6  17       19.41       19.23      7.04 o 
  -1   6  17       20.65       24.46      6.98 o 
   0   6  17       34.60       40.45      7.86 o 
   1   6  17       10.79        3.09      4.51 o 
   2   6  17       43.02       35.62      8.09 o 
   3   6  17      242.50      231.69     13.13 o 
   4   6  17        2.65        1.58      4.10 o 
  -3   7  17       67.29       80.82     11.20 o 
  -2   7  17      116.41      110.89     11.98 o 
  -1   7  17      239.04      237.50     27.92 o 
   0   7  17       60.15       82.16     10.22 o 
   1   7  17      319.06      316.23     15.81 o 
   2   7  17       21.82       21.28      5.75 o 
   3   7  17        2.43        5.18      5.06 o 
  -2   8  17        4.96        5.76      7.83 o 
  -1   8  17        0.38        0.00      6.31 o 
   0   8  17        0.00        1.90      6.06 o 
   1   8  17        2.72        3.41      6.78 o 
   2   8  17       10.07        8.75      5.48 o 
  -6   0  18      518.78      537.46     35.58 o 
  -5   0  18      788.58      744.95     40.27 o 
  -4   0  18     1033.95     1010.22     31.48 o 
  -3   0  18      140.32      134.49      9.63 o 
  -2   0  18     1324.67     1272.11     46.76 o 
  -1   0  18      744.01      719.71     22.46 o 
   0   0  18      532.95      496.34     16.84 o 
   1   0  18       57.71       65.89      6.39 o 
   2   0  18      337.86      306.13     18.82 o 
   3   0  18      452.99      474.78     26.43 o 
   4   0  18      723.20      854.27     40.56 o 
   5   0  18      231.88      263.46     21.74 o 
  -6   1  18       63.53       67.18     11.78 o 
  -5   1  18        0.89        0.77      4.20 o 
  -4   1  18      194.77      195.59     11.44 o 
  -3   1  18      227.97      220.07      9.66 o 
  -2   1  18        2.73        1.34      2.84 o 
  -1   1  18        2.78        4.22      2.66 o 
   0   1  18        2.57        3.21      2.57 o 
   1   1  18       99.52      121.41      7.02 o 
   2   1  18        0.07        0.00      3.70 o 
   3   1  18        0.10        0.00      5.13 o 
   4   1  18       27.45       29.47      7.55 o 
   5   1  18        1.00        0.00      6.12 o 
  -6   2  18      308.53      258.04     19.47 o 
  -5   2  18      146.61      117.60      9.10 o 
  -4   2  18      255.36      233.72     10.72 o 
  -3   2  18        8.15        7.62      4.10 o 
  -2   2  18      620.93      597.33     17.11 o 
  -1   2  18      954.57      944.92     19.73 o 
   0   2  18      180.21      186.63      8.40 o 
   1   2  18      877.30      817.93     46.60 o 
   2   2  18      578.37      615.18     17.37 o 
   3   2  18      329.32      327.78     12.22 o 
   4   2  18       78.48      103.91     10.13 o 
   5   2  18      234.56      227.42     13.69 o 
  -5   3  18       11.54       14.93      8.07 o 
  -4   3  18        1.25        0.00      3.98 o 
  -3   3  18       60.10       63.39      6.63 o 
  -2   3  18       35.80       42.19      5.45 o 
  -1   3  18        0.92        3.64      5.00 o 
   0   3  18       21.13       21.33      4.29 o 
   1   3  18      194.19      199.46      9.20 o 
   2   3  18       82.62       91.08      9.99 o 
   3   3  18       56.72       67.87     10.42 o 
   4   3  18       13.82        8.74      8.80 o 
   5   3  18        0.60        0.00      5.86 o 
  -5   4  18      114.67       95.29      9.10 o 
  -4   4  18       22.68       23.91      5.82 o 
  -3   4  18      192.27      179.02     13.24 o 
  -2   4  18      199.73      215.37     10.56 o 
  -1   4  18      559.67      558.76     20.90 o 
   0   4  18      155.63      136.57     10.29 o 
   1   4  18      168.24      168.48     15.92 o 
   2   4  18       53.03       64.39      6.68 o 
   3   4  18      961.81      937.18     45.84 o 
   4   4  18      122.88      133.11      9.16 o 
   5   4  18      168.89      194.82     13.15 o 
  -5   5  18       20.74       27.72      6.60 o 
  -4   5  18        0.54        0.00      4.74 o 
  -3   5  18        0.08        0.00      4.07 o 
  -2   5  18        2.38        2.93      5.57 o 
  -1   5  18       36.99       41.04      7.93 o 
   0   5  18      157.37      154.16     11.32 o 
   1   5  18        3.31        0.00      5.59 o 
   2   5  18        8.51       12.30      5.15 o 
   3   5  18        3.73       11.96      7.37 o 
   4   5  18        6.43        0.13      4.75 o 
  -4   6  18       23.10       18.90     10.17 o 
  -3   6  18      142.32      164.67     16.23 o 
  -2   6  18      314.34      318.89     16.70 o 
  -1   6  18       83.45       96.98     10.54 o 
   0   6  18       37.35       40.15      7.78 o 
   1   6  18      286.74      264.18     16.40 o 
   2   6  18      121.76      131.63     19.23 o 
   3   6  18      198.48      183.50      8.69 o 
   4   6  18      114.51      121.46      7.95 o 
  -3   7  18       49.69       52.90      9.86 o 
  -2   7  18        0.69        0.00      6.34 o 
  -1   7  18        1.47       18.23      7.18 o 
   0   7  18       39.29       21.75      7.27 o 
   1   7  18       33.91       38.11      9.89 o 
   2   7  18        5.43        5.23      5.90 o 
   3   7  18       18.12       19.36      5.96 o 
  -2   8  18       60.34       56.47     11.11 o 
  -1   8  18       29.91       44.95      9.24 o 
   0   8  18       84.83       87.92     10.68 o 
   1   8  18       94.94       83.53     10.43 o 
  -6   1  19      204.42      182.24     25.33 o 
  -5   1  19       16.74       14.99      5.46 o 
  -4   1  19      199.33      198.15     10.45 o 
  -3   1  19      212.88      210.59      9.56 o 
  -2   1  19      526.27      516.97     13.03 o 
  -1   1  19      573.11      534.39     12.93 o 
   0   1  19      128.03      132.60      9.20 o 
   1   1  19      279.32      290.70     12.30 o 
   2   1  19      174.63      189.96      8.86 o 
   3   1  19      367.52      385.94     33.66 o 
   4   1  19      475.58      513.19     20.75 o 
   5   1  19      175.82      180.35     13.88 o 
  -5   2  19        4.84        8.32      4.93 o 
  -4   2  19        4.25        2.80      4.24 o 
  -3   2  19      158.09      142.85     17.21 o 
  -2   2  19        8.80       16.67      4.32 o 
  -1   2  19       90.40       98.44      6.58 o 
   0   2  19      401.11      381.96     12.27 o 
   1   2  19       38.71       43.21      5.82 o 
   2   2  19      505.60      524.50     31.39 o 
   3   2  19        0.16        2.06      5.56 o 
   4   2  19        6.60        1.00      6.06 o 
   5   2  19        5.12        8.06     17.38 o 
  -5   3  19       90.99       74.28     10.24 o 
  -4   3  19      129.04      135.80      9.48 o 
  -3   3  19        2.00        0.00      3.86 o 
  -2   3  19      760.18      758.12     20.75 o 
  -1   3  19      496.63      487.30     18.78 o 
   0   3  19      452.55      453.74     18.38 o 
   1   3  19      165.79      165.07      8.74 o 
   2   3  19      621.68      617.82     48.00 o 
   3   3  19      464.42      501.00     24.67 o 
   4   3  19      282.57      273.71     25.36 o 
   5   3  19      164.60      160.39     12.93 o 
  -5   4  19       10.27       13.55      5.78 o 
  -4   4  19        3.97        4.48      4.79 o 
  -3   4  19        0.06        3.97      4.21 o 
  -2   4  19        7.06        8.10      5.50 o 
  -1   4  19        0.79        0.00      6.66 o 
   0   4  19      217.30      217.03     28.06 o 
   1   4  19       77.40       96.24     12.06 o 
   2   4  19       15.40        9.38      5.41 o 
   3   4  19        5.35        1.12      5.05 o 
   4   4  19       25.50       25.68      6.25 o 
  -4   5  19       76.10       67.75      7.86 o 
  -3   5  19      183.36      183.06     35.08 o 
  -2   5  19      476.38      440.84     19.41 o 
  -1   5  19      216.21      260.99     14.38 o 
   0   5  19       63.24       69.87      8.66 o 
   1   5  19       11.91        0.00      5.43 o 
   2   5  19       20.77       28.54      5.60 o 
   3   5  19      308.71      290.81     28.16 o 
   4   5  19      203.76      190.78     19.04 o 
  -4   6  19        6.17        1.45      6.90 o 
  -3   6  19        2.18        8.15      6.83 o 
  -2   6  19       15.80       22.95      8.28 o 
  -1   6  19       54.04       51.18      8.98 o 
   0   6  19       10.31       12.79      6.76 o 
   1   6  19       56.93       52.83      8.72 o 
   2   6  19        4.05        0.00      7.20 o 
   3   6  19        2.44       10.28      5.45 o 
  -3   7  19       58.75       72.98     11.24 o 
  -2   7  19       58.84       41.77      9.53 o 
  -1   7  19      108.10      106.34     15.28 o 
   0   7  19       25.97       39.29     10.25 o 
   1   7  19      232.26      231.45     14.60 o 
   2   7  19        0.92        0.00      4.69 o 
  -1   8  19        0.85        0.00      6.48 o 
   0   8  19       15.44       13.11      7.47 o 
   1   8  19        5.77        5.39      6.92 o 
  -5   0  20       51.88       46.74     13.74 o 
  -4   0  20      138.74      131.40     16.76 o 
  -3   0  20      376.56      378.35     21.14 o 
  -2   0  20      999.78      905.24     27.93 o 
  -1   0  20      712.58      713.12     22.93 o 
   0   0  20      454.16      457.43     16.42 o 
   1   0  20       25.84       38.02      9.19 o 
   2   0  20      153.35      175.74     15.95 o 
   3   0  20        9.40       21.50      9.34 o 
   4   0  20     1363.12     1530.07     63.83 o 
   5   0  20      212.63      226.45     22.89 o 
  -5   1  20        5.52        5.57     10.63 o 
  -4   1  20       55.56       56.67      6.56 o 
  -3   1  20       10.17       16.24      4.72 o 
  -2   1  20        0.55        1.14      3.00 o 
  -1   1  20        0.58        2.75      2.84 o 
   0   1  20        1.83        0.00      3.44 o 
   1   1  20        0.62        2.38      3.75 o 
   2   1  20      215.29      219.76     11.99 o 
   3   1  20       82.15       73.43     16.30 o 
   4   1  20       11.99       15.21     10.73 o 
   5   1  20        3.61        5.46      7.40 o 
  -5   2  20      189.19      171.18     17.26 o 
  -4   2  20      311.85      281.73     12.14 o 
  -3   2  20      138.41      147.30      9.02 o 
  -2   2  20      426.11      418.53     16.13 o 
  -1   2  20      349.79      336.62      9.93 o 
   0   2  20      620.27      592.54     38.57 o 
   1   2  20      132.41      135.15     14.99 o 
   2   2  20     1025.16     1039.14     35.22 o 
   3   2  20      131.56      181.30     31.48 o 
   4   2  20      219.02      226.86     14.29 o 
   5   2  20      101.70      117.77     11.71 o 
  -5   3  20       14.99       11.26      5.15 o 
  -4   3  20        0.02        0.00      4.12 o 
  -3   3  20       39.05       31.86      8.90 o 
  -2   3  20       35.44       39.98      5.59 o 
  -1   3  20       13.13        8.95      5.21 o 
   0   3  20      116.01      119.31      7.74 o 
   1   3  20      473.29      442.78     14.00 o 
   2   3  20        1.45        0.00      4.47 o 
   3   3  20        1.62        0.00      4.88 o 
   4   3  20        2.74        0.17      6.11 o 
   5   3  20        0.03        0.00      6.43 o 
  -5   4  20       95.58       97.25      9.43 o 
  -4   4  20       51.34       53.97      7.31 o 
  -3   4  20      133.94      123.55      9.07 o 
  -2   4  20      270.63      263.00     20.28 o 
  -1   4  20      214.43      227.82     13.08 o 
   0   4  20      692.49      647.82     35.60 o 
   1   4  20        3.31        0.00      4.88 o 
   2   4  20       81.75       79.60      7.44 o 
   3   4  20      139.43      159.80     15.82 o 
   4   4  20       91.28       81.65     10.44 o 
  -4   5  20        1.09        0.00      4.78 o 
  -3   5  20        1.42        4.97      6.23 o 
  -2   5  20       21.32       31.04      7.68 o 
  -1   5  20      248.11      232.38     13.84 o 
   0   5  20      130.63      120.94     10.78 o 
   1   5  20        0.45        2.91     11.61 o 
   2   5  20        5.75        3.33      6.05 o 
   3   5  20       24.04       32.22     13.02 o 
   4   5  20       10.46        5.08      7.46 o 
  -3   6  20       43.75       47.05      9.26 o 
  -2   6  20      288.75      264.40     15.81 o 
  -1   6  20      289.02      287.08     17.24 o 
   0   6  20        0.78        4.13      5.98 o 
   1   6  20      234.65      237.11     45.35 o 
   2   6  20        4.45        4.94      4.97 o 
   3   6  20       98.18      107.48      8.94 o 
  -2   7  20        0.67        6.78      9.34 o 
  -1   7  20        0.37        0.00      6.84 o 
   0   7  20        0.03        0.00      5.97 o 
   1   7  20       80.15       74.46     10.00 o 
   2   7  20      109.44       98.78     13.93 o 
  -5   1  21       44.13       42.82      9.58 o 
  -4   1  21      198.19      204.59     10.91 o 
  -3   1  21      338.42      290.51     11.62 o 
  -2   1  21      612.17      574.63     14.45 o 
  -1   1  21      450.62      424.20     11.51 o 
   0   1  21      258.85      252.94     10.05 o 
   1   1  21      103.10      126.66     14.66 o 
   2   1  21      530.55      559.31     20.40 o 
   3   1  21        7.27        1.92      6.44 o 
   4   1  21      426.49      488.41     39.55 o 
   5   1  21      108.48      153.09     31.39 o 
  -5   2  21      117.08       85.76      8.55 o 
  -4   2  21       32.69       25.18      5.46 o 
  -3   2  21        0.33        0.00      3.62 o 
  -2   2  21       45.61       52.66      6.06 o 
  -1   2  21       16.64       12.63      4.36 o 
   0   2  21       15.81       26.33      4.91 o 
   1   2  21      345.76      347.11     26.23 o 
   2   2  21      271.66      283.73     11.56 o 
   3   2  21       28.47       20.08      7.68 o 
   4   2  21        0.42        0.00      6.48 o 
   5   2  21        8.86       10.20      8.05 o 
  -5   3  21      275.26      269.91     12.94 o 
  -4   3  21       36.29       35.76      6.52 o 
  -3   3  21       94.91      106.40      8.47 o 
  -2   3  21      202.41      203.77     12.40 o 
  -1   3  21      212.13      203.23     12.50 o 
   0   3  21      596.18      548.76     45.83 o 
   1   3  21      108.73      119.35      8.07 o 
   2   3  21      290.89      314.14     22.45 o 
   3   3  21      212.14      223.66     11.36 o 
   4   3  21       88.94      111.97     11.56 o 
  -4   4  21       31.72       22.43      8.42 o 
  -3   4  21       37.48       27.26     10.10 o 
  -2   4  21       31.08       36.08      7.87 o 
  -1   4  21        1.02        0.00      4.91 o 
   0   4  21       54.64       56.34      7.88 o 
   1   4  21       12.12       14.51     16.21 o 
   2   4  21        9.25        5.44      4.92 o 
   3   4  21        0.02        2.77      5.19 o 
   4   4  21       11.98        5.79      6.84 o 
  -4   5  21       53.32       51.07      9.64 o 
  -3   5  21      227.72      230.10     25.24 o 
  -2   5  21      209.33      213.80     21.00 o 
  -1   5  21      134.44      141.14     21.17 o 
   0   5  21      219.87      229.25     20.06 o 
   1   5  21       39.68       33.53      7.64 o 
   2   5  21      196.87      216.01     26.70 o 
   3   5  21       98.44      109.93     10.14 o 
  -3   6  21        6.40        3.62     10.56 o 
  -2   6  21       11.30       10.84      7.88 o 
  -1   6  21        4.74        4.77      6.70 o 
   0   6  21        0.09        1.53      6.02 o 
   1   6  21        9.49       20.30     11.40 o 
   2   6  21        0.43        1.41      4.69 o 
   3   6  21       23.40       28.31      7.13 o 
  -2   7  21       52.60       41.39     10.14 o 
  -1   7  21       14.67        8.56      7.30 o 
   0   7  21      103.29      101.89     13.58 o 
   1   7  21      107.83       99.88     14.94 o 
  -5   0  22       10.62        5.60     10.15 o 
  -4   0  22       30.06       28.54     10.77 o 
  -3   0  22      286.48      260.87     13.58 o 
  -2   0  22      342.00      300.56     16.26 o 
  -1   0  22       33.75       29.40      5.99 o 
   0   0  22      433.52      365.57     15.09 o 
   1   0  22     1402.56     1350.50     54.16 o 
   2   0  22      121.57      129.72     14.75 o 
   3   0  22       65.48      116.07     15.47 o 
   4   0  22      146.32      176.36     19.87 o 
  -5   1  22        9.88        0.00      6.45 o 
  -4   1  22        1.50        5.96      4.63 o 
  -3   1  22        8.96       11.08      4.35 o 
  -2   1  22        1.94        2.16      3.59 o 
  -1   1  22       11.16        8.17      3.33 o 
   0   1  22      448.09      428.49     30.08 o 
   1   1  22      184.01      199.13      9.62 o 
   2   1  22      161.39      194.72     12.55 o 
   3   1  22        5.49       12.15      7.01 o 
   4   1  22        2.99        0.00      6.57 o 
  -5   2  22      164.68      154.25     14.80 o 
  -4   2  22      139.34      130.42     11.86 o 
  -3   2  22      263.12      254.75     11.21 o 
  -2   2  22      252.05      227.92     10.80 o 
  -1   2  22      293.54      282.48     19.37 o 
   0   2  22       21.81       23.57      5.70 o 
   1   2  22      188.59      200.08     15.79 o 
   2   2  22      657.77      639.49     44.80 o 
   3   2  22      304.13      341.27     34.33 o 
   4   2  22      147.18      182.70     14.33 o 
  -4   3  22       32.29       17.13      5.93 o 
  -3   3  22        1.22        0.00      5.09 o 
  -2   3  22       37.39       30.91      6.91 o 
  -1   3  22       39.54       37.68      7.17 o 
   0   3  22        7.66        6.00      6.54 o 
   1   3  22        8.26        2.60      4.37 o 
   2   3  22        0.02        2.24      4.83 o 
   3   3  22        1.07        2.28      8.81 o 
   4   3  22        1.51        0.00      6.44 o 
  -4   4  22       18.51       21.02      6.11 o 
  -3   4  22      362.33      334.95     17.62 o 
  -2   4  22      108.40      120.50     11.26 o 
  -1   4  22       78.43       65.67      8.82 o 
   0   4  22       57.22       55.59      8.15 o 
   1   4  22      108.68      122.48     11.95 o 
   2   4  22      350.37      356.81     30.50 o 
   3   4  22      234.36      241.84     11.86 o 
   4   4  22      156.05      172.56     13.56 o 
  -3   5  22       37.86       29.59      9.74 o 
  -2   5  22        8.21       12.28      9.72 o 
  -1   5  22        5.77        4.29      6.04 o 
   0   5  22        0.05        0.00      5.58 o 
   1   5  22        1.27        6.16      5.95 o 
   2   5  22        0.01        4.14      6.29 o 
   3   5  22        5.06        3.38      5.99 o 
  -3   6  22       80.11      105.11     12.42 o 
  -2   6  22       76.53       86.16     12.95 o 
  -1   6  22       44.37       34.07      8.79 o 
   0   6  22       90.83       97.77     10.88 o 
   1   6  22       48.08       30.60      8.10 o 
   2   6  22      140.56      144.63     12.75 o 
  -1   7  22        6.31        4.61     10.97 o 
   0   7  22        7.75       11.38      7.47 o 
  -5   1  23        9.69        2.99      7.05 o 
  -4   1  23      141.50      162.44     12.93 o 
  -3   1  23      339.63      296.91     17.17 o 
  -2   1  23      219.86      215.53      9.79 o 
  -1   1  23      294.27      279.66     10.93 o 
   0   1  23      113.23      126.38      7.98 o 
   1   1  23      786.72      719.68     51.81 o 
   2   1  23      161.71      187.31     12.68 o 
   3   1  23      401.05      416.85     18.49 o 
   4   1  23      174.70      185.37     14.37 o 
  -4   2  23        0.38        2.43      5.63 o 
  -3   2  23       14.92       15.73      8.71 o 
  -2   2  23        0.50        1.13      7.46 o 
  -1   2  23       88.92      107.34      9.83 o 
   0   2  23      148.11      148.94     11.55 o 
   1   2  23       10.07        9.31      4.78 o 
   2   2  23       21.33       21.21      6.74 o 
   3   2  23       55.31       65.41      9.76 o 
   4   2  23        9.66        6.45     10.25 o 
  -4   3  23      113.61      102.35     17.16 o 
  -3   3  23      225.17      232.83     17.27 o 
  -2   3  23        3.18        7.07      7.40 o 
  -1   3  23      232.03      249.73     24.49 o 
   0   3  23        3.64       13.19      5.83 o 
   1   3  23      137.95      142.90     10.68 o 
   2   3  23      447.15      439.78     29.39 o 
   3   3  23      276.57      306.04     28.95 o 
   4   3  23       35.13       26.67      8.91 o 
  -4   4  23        8.63        1.56     13.48 o 
  -3   4  23        6.17        3.49      6.49 o 
  -2   4  23       54.25       36.47      8.15 o 
  -1   4  23       29.84       32.81      8.95 o 
   0   4  23       43.02       46.05      7.79 o 
   1   4  23        0.59        0.00      6.87 o 
   2   4  23        2.21        3.81      5.14 o 
   3   4  23        0.68        0.00      6.99 o 
  -3   5  23      133.53      132.69     27.27 o 
  -2   5  23      235.57      236.58     17.24 o 
  -1   5  23       70.22       93.04     18.24 o 
   0   5  23       35.88       27.46      8.04 o 
   1   5  23      100.81       96.96     22.12 o 
   2   5  23       72.81       87.68     10.56 o 
   3   5  23       75.90       74.00     17.65 o 
  -2   6  23        8.43        4.77      7.27 o 
  -1   6  23        1.66        0.00      6.91 o 
   0   6  23        0.32        8.47      6.93 o 
   1   6  23        6.31        3.79      6.49 o 
   2   6  23        2.07        7.82      7.10 o 
  -4   0  24       70.46       96.34     15.90 o 
  -3   0  24      336.85      364.84     24.56 o 
  -2   0  24      167.38      185.76     18.65 o 
  -1   0  24      362.98      329.69     14.40 o 
   0   0  24      660.72      624.71     30.50 o 
   1   0  24     1927.47     1836.39     70.92 o 
   2   0  24        4.87       31.80     10.82 o 
   3   0  24      278.14      278.02     21.79 o 
   4   0  24       83.99       90.74     16.14 o 
  -4   1  24        0.03        8.22      6.28 o 
  -3   1  24        8.09       11.90      4.82 o 
  -2   1  24        1.03        3.15      3.94 o 
  -1   1  24       99.10       93.95     15.55 o 
   0   1  24      261.75      258.18     10.62 o 
   1   1  24       94.93      105.08      9.77 o 
   2   1  24      128.87      142.02     11.76 o 
   3   1  24        5.52        7.15      6.43 o 
   4   1  24        1.74        0.00      9.91 o 
  -4   2  24      148.97      157.01     16.49 o 
  -3   2  24      175.74      142.09      9.64 o 
  -2   2  24      102.89      113.12     10.81 o 
  -1   2  24      441.93      434.55     23.63 o 
   0   2  24        4.78        2.88      4.49 o 
   1   2  24      152.80      193.85     10.14 o 
   2   2  24       55.15       62.15      8.95 o 
   3   2  24      316.16      295.03     21.81 o 
   4   2  24       60.84       53.13     13.81 o 
  -4   3  24        1.04        6.93      5.49 o 
  -3   3  24        7.45        7.42      6.38 o 
  -2   3  24       28.74       20.01      6.70 o 
  -1   3  24       51.40       46.76      8.93 o 
   0   3  24        5.62        9.13      5.83 o 
   1   3  24        3.90        0.00      4.45 o 
   2   3  24        0.67        4.34      6.18 o 
   3   3  24       61.83       62.29      9.81 o 
  -3   4  24       93.45       94.46     11.69 o 
  -2   4  24      162.50      171.94     13.56 o 
  -1   4  24       57.81       67.22      9.66 o 
   0   4  24       81.32       86.83      9.89 o 
   1   4  24       70.39       87.02     26.89 o 
   2   4  24      175.32      190.61     25.33 o 
   3   4  24       92.10      103.19     19.99 o 
  -3   5  24        6.84       18.04      8.30 o 
  -2   5  24       12.54        9.82      7.30 o 
  -1   5  24        3.12        0.00     12.59 o 
   0   5  24        0.05        0.00      6.87 o 
   1   5  24        9.30       11.54      6.70 o 
   2   5  24        8.13       24.17      8.50 o 
  -1   6  24       63.36       68.42     10.90 o 
   0   6  24       30.01       40.17      9.16 o 
   1   6  24       52.60       40.17     10.22 o 
  -4   1  25       72.57       85.17     10.86 o 
  -3   1  25      108.19      104.49      8.47 o 
  -2   1  25      221.57      196.34      9.77 o 
  -1   1  25      119.13      123.22      8.84 o 
   0   1  25      284.44      273.98     18.27 o 
   1   1  25      358.85      375.60     20.71 o 
   2   1  25       31.73       32.35      7.81 o 
   3   1  25       59.19       74.59     10.54 o 
  -4   2  25        0.05        9.76      5.30 o 
  -3   2  25       11.39       12.23      4.99 o 
  -2   2  25        7.51       12.94      6.03 o 
  -1   2  25        0.00        9.40      5.78 o 
   0   2  25        1.85        0.00      4.07 o 
   1   2  25       21.87       17.15      6.46 o 
   2   2  25       33.60       16.95      7.34 o 
   3   2  25       14.52        7.32      7.80 o 
  -3   3  25      149.72      147.84     13.14 o 
  -2   3  25       58.35       63.24     14.94 o 
  -1   3  25       76.44       87.86      9.96 o 
   0   3  25       35.68       45.29      7.95 o 
   1   3  25      147.23      155.07     19.20 o 
   2   3  25      149.88      158.47     12.29 o 
   3   3  25      302.79      334.09     17.25 o 
  -3   4  25       15.46       15.56      7.82 o 
  -2   4  25        3.42        2.41      8.81 o 
  -1   4  25        0.70        1.08      5.93 o 
   0   4  25        0.03        6.13      6.46 o 
   1   4  25       17.35        9.47     10.70 o 
   2   4  25        0.59        0.97      6.64 o 
  -2   5  25       51.01       46.61     27.73 o 
  -1   5  25      112.05      136.25     12.75 o 
   0   5  25       93.33      104.82     18.65 o 
   1   5  25       60.33       56.09     15.44 o 
  -4   0  26      101.10       86.53     15.66 o 
  -3   0  26       58.28       68.00     13.50 o 
  -2   0  26      427.25      449.85     21.76 o 
  -1   0  26       41.96       44.05      9.86 o 
   0   0  26      283.48      234.78     17.96 o 
   1   0  26      418.67      377.52     23.89 o 
   2   0  26      168.07      170.42     18.58 o 
   3   0  26      105.03      136.42     18.29 o 
  -4   1  26        0.05        5.57      6.36 o 
  -3   1  26       21.82       25.22      5.62 o 
  -2   1  26       40.24       64.11      8.47 o 
  -1   1  26       51.34       59.70      6.46 o 
   0   1  26       83.19       82.02      9.04 o 
   1   1  26       11.97       26.00      7.23 o 
   2   1  26        0.50        0.00      8.07 o 
   3   1  26        0.21        7.17      7.58 o 
  -3   2  26       34.61       37.68     13.43 o 
  -2   2  26       20.81       22.35      6.87 o 
  -1   2  26       50.68       54.58     18.91 o 
   0   2  26      475.74      488.06     39.79 o 
   1   2  26      182.14      203.45     13.20 o 
   2   2  26      184.54      220.76     14.46 o 
   3   2  26       85.16      123.15     16.88 o 
  -3   3  26        2.32       11.47      7.46 o 
  -2   3  26        4.15        1.71      6.03 o 
  -1   3  26        3.81        2.18      5.87 o 
   0   3  26        0.47        3.44      5.62 o 
   1   3  26       32.04       31.41      7.94 o 
   2   3  26        2.34        1.54      6.47 o 
  -2   4  26       47.71       36.90      8.72 o 
  -1   4  26       64.35       74.26     24.90 o 
   0   4  26       85.35       88.25     18.05 o 
   1   4  26       93.93      121.07     12.21 o 
   2   4  26      131.55      112.72     16.33 o 
  -1   5  26        0.33        0.00      6.07 o 
   0   5  26       13.58       19.36      9.91 o 
  -3   1  27        3.90       11.94      5.12 o 
  -2   1  27      313.34      284.05     20.73 o 
  -1   1  27      103.80       99.54     10.03 o 
   0   1  27      310.55      278.44     14.00 o 
   1   1  27      335.15      317.12     15.58 o 
   2   1  27      160.97      159.88     13.24 o 
  -3   2  27        0.23        2.38      6.00 o 
  -2   2  27        0.13        0.00      5.99 o 
  -1   2  27      166.78      173.24     13.17 o 
   0   2  27      302.61      275.05     19.97 o 
   1   2  27       22.53       23.01      7.18 o 
   2   2  27        9.85       10.98      7.31 o 
  -2   3  27       26.23       29.32      8.31 o 
  -1   3  27       35.39       46.20      8.50 o 
   0   3  27      242.22      223.52     23.77 o 
   1   3  27        7.07        6.03      9.29 o 
   2   3  27      132.94      148.53     12.56 o 
  -1   4  27        0.00        1.48      6.50 o 
   0   4  27        3.09        8.73      6.86 o 
   1   4  27       17.37       13.48      7.67 o 
  -3   0  28       39.37       39.36     11.83 o 
  -1   0  28       31.94       46.11     10.25 o 
   0   0  28       97.15      112.53     14.56 o 
   1   0  28       95.30       90.17     14.17 o 
   2   0  28       25.59       24.23     12.31 o 
  -2   1  28        0.99        4.33      5.88 o 
  -1   1  28       78.18       93.04     13.55 o 
   0   1  28        0.05        4.52      7.49 o 
   1   1  28        2.12        1.87      6.66 o 
   2   1  28        0.54        0.00      6.77 o 
  -2   2  28       33.71       34.95      8.21 o 
  -1   2  28        3.51        0.00      5.92 o 
   0   2  28      349.17      326.10     21.98 o 
   1   2  28       59.13       56.56      8.97 o 
  -1   3  28        0.61        3.66      6.13 o 
   0   3  28       13.81       20.49      7.13 o 
   1   3  28       82.54       97.16     15.61 o 
  -2   1  29       30.19       44.03     21.86 o 
  -1   1  29      121.02      136.47     15.80 o 
   0   1  29      114.23      124.64     10.92 o 
   1   1  29      106.13      104.20     10.99 o 
  -1   2  29        1.40        2.01      6.15 o 
   0   2  29        0.12        5.12      7.76 o 
                                                 
